# Supplementary material for: Genome wide identification of BjSWEET gene family and drought response analysis of BjSWEET12 and BjSWEET17 genes in Brassica juncea
Source: BMC Plant Biol. 2024 Nov 19;24:1094. doi: 10.1186/s12870-024-05815-w (PMC11575039; doi:10.1186/s12870-024-05815-w)
Supplement: Supplementary file 4 — Additional file 4: Table S1. Characteristics of the SWEET genes identified in B. juncea. Table S2. Conserved motifs and functional annotation of BjSWEETs. Table S3. The gene duplication pairs of SWEET genes in B. juncea. Table S4 Analysis of cis-acting elements in the SWEET gene family of B. juncea. Table S5 FPKM values of BjSWEET genes in 8 different tissues of B. juncea. Table S6 BjSWEET genes analyzed by qRT‒PCR. Table S7 SWEET genes in B. nigra and B. rapa. Table S8 Primers used for qRT‒PCR. [file 12870_2024_5815_MOESM4_ESM.xlsx]

## Sheet: Table S1
Gene name	Gene ID	Chromosome number	Protein length(aa)	Molecular mass (Da)	pIs
BjSWEET1.1	BjuLA06G026990	A06	246	27143.1	9.3
BjSWEET1.2	BjuLB04G021710	B04	246	27195.3	9.37
BjSWEET1.3	BjuLA08G023660	A08	250	27659.7	9.29
BjSWEET1.4	BjuLB03G047190	B03	249	27545.6	9.27
BjSWEET2.1	BjuLA05G027600	A05	236	26643.7	8.95
BjSWEET2.2	BjuLB01G010030	B01	289	33083.4	8.08
BjSWEET2.3	BjuLB07G039340	B07	236	26620.6	8.55
BjSWEET2.4	BjuLA01G007260	A01	236	26625.6	8.93
BjSWEET3.1	BjuLB02G021700	B02	191	21441.3	7.01
BjSWEET3.2	BjuLA02G027630	A02	259	29327.8	8.71
BjSWEET3.3	BjuLB05G030100	B05	259	29137.4	7.56
BjSWEET4.1	BjuLA06G007340	A06	297	32983.3	9.22
BjSWEET4.2	BjuLA02G006740	A02	245	27416.7	8.94
BjSWEET4.3	BjuLB04G045040	B04	248	27807.2	9.06
BjSWEET5.1	BjuLA09G059210	A09	240	27300.8	9.04
BjSWEET5.2	BjuLB06G042580	B06	240	27134.6	8.88
BjSWEET5.3	BjuLB07G028850	B07	242	27539	8.75
BjSWEET5.4	BjuLB04G049410	B04	286	32699.9	9.12
BjSWEET5.5	BjuLA02G001780	A02	240	26814	8.14
BjSWEET5.6	BjuLB04G049420	B04	241	27278.6	8.19
BjSWEET6.1	BjuLB08G018550	B08	240	26438	9.42
BjSWEET6.2	BjuLA09G042140	A09	249	27390.1	9.65
BjSWEET7.1	BjuLA03G033310	A03	217	24054.1	8.74
BjSWEET7.2	BjuLB08G028810	B08	227	25055.3	9.21
BjSWEET8.1	BjuLB01G027150	B01	238	26713.8	9.03
BjSWEET8.2	BjuLA04G010740	A04	238	26709.6	8.97
BjSWEET8.3	BjuLA05G033020	A05	242	27222.6	8.23
BjSWEET8.4	BjuLA05G033040	A05	85	9678.31	4.77
BjSWEET8.5	BjuLB01G004460	B01	234	26342.2	6.93
BjSWEET8.6	BjuLB01G004440	B01	133	15080.1	6.05
BjSWEET9.1	BjuLA03G039670	A03	270	30125	9.18
BjSWEET9.2	BjuLB08G036810	B08	252	28344	9.18
BjSWEET10.1	BjuLB08G042030	B08	289	33070.9	9.29
BjSWEET10.2	BjuLA03G044170	A03	289	33042	9.29
BjSWEET11.1	BjuLA06G025800	A06	289	32067.1	9.25
BjSWEET11.2	BjuLB06G032610	B06	285	31589.6	9.24
BjSWEET11.3	BjuLA06G018320	A06	285	31584.5	9.32
BjSWEET11.4	BjuLA01G020520	A01	290	32343.5	9.04
BjSWEET11.5	BjuLB08G011370	B08	283	31811.2	9.65
BjSWEET12.1	BjuLB02G060710	B02	312	34544.1	9.15
BjSWEET12.2	BjuLA06G012890	A06	288	31782	9.07
BjSWEET12.3	BjuLB02G060720	B02	288	31766	9.15
BjSWEET12.4	BjuLA09G060160	A09	277	30466.7	9.28
BjSWEET12.5	BjuLB07G027750	B07	277	30517.8	9.07
BjSWEET13.1	BjuLA10G008440	A10	294	32748.8	8.92
BjSWEET13.2	BjuLB02G020050	B02	295	32696.7	9.33
BjSWEET14.1	BjuLB05G047370	B05	273	30090.9	9.2
BjSWEET14.2	BjuLA01G027830	A01	411	45357.5	8.75
BjSWEET14.3	BjuLB03G044040	B03	272	29980.7	9.17
BjSWEET14.4	BjuLB05G011250	B05	294	32730	9.33
BjSWEET14.5	BjuLA08G017340	A08	272	29916.7	9.18
BjSWEET14.6	BjuLA03G011060	A03	273	30290.2	9.27
BjSWEET14.7	BjuLB02G065170	B02	273	30109	9.29
BjSWEET15.1	BjuLB08G051260	B08	225	25198.5	9.46
BjSWEET15.2	BjuLB05G036370	B05	288	32193.4	6.7
BjSWEET15.3	BjuLA03G053510	A03	292	32848	8.16
BjSWEET15.4	BjuLA02G037140	A02	297	33128.3	8.26
BjSWEET15.5	BjuLA10G022570	A10	298	33431.7	8.15
BjSWEET15.6	BjuLB02G035930	B02	289	32440.8	8.17
BjSWEET16.1	BjuLA03G024010	A03	231	25679.7	9.06
BjSWEET16.2	BjuLB07G019040	B07	231	25725.6	8.7
BjSWEET17.1	BjuLB02G057700	B02	240	26404.1	8.76
BjSWEET17.2	BjuLA03G015980	A03	200	21741.4	6.58
BjSWEET17.3	BjuLA08G009900	A08	241	27378.4	9.72
BjSWEET17.4	BjuLA01G008430	A01	231	25754.6	8.69
BjSWEET17.5	BjuLB07G038200	B07	231	25711.6	8.69

## Sheet: Table S2
Name	E-value	Length	Sequence	Annotation	Table S1. Multilevel consensus sequence
Motif 1	5.8e-1484	39	PVPTFYRIYKKKSTEEFQSLPYVVTLFSCMLWLYYGLPK	None	P[VI]PTF[YV][RK]I[YW]K[KN]KS[TV]E[EG][FY][QS]SLPY[VI][AV][TA]L[FL][SN][CA][ML]LWL[YF]Y[GA]L[PQ]K
Motif 2	8.0e-1543	41	RSKVVGGICVGFSVIMFAAPLSIMRTVIKTKSVEYMPFSLS	None	RSK[VF][VIL]G[GI]ICV[GV]F[SN][VI][ICS][MV][FY]A[AS]PLS[IV][MI][RK][TLK]VI[KR]T[KR]SV[EK][YF]MPFSLS
Motif 3	2.1e-969	34	LLKDIFVAIPNGLGFVLGAVQLILYVIYKNSKTP	None	[LA][LI][KH]DI[FY][VI][AL]IPN[GV][LIV]G[FT][VAI]LG[AT][VL]Q[LM]ILY[AV][IV]Y[KR][NYK]X[KT][TP][PK]
Motif 4	2.0e-878	29	LLITINGFGCFIETIYISJFFIYAPKKAR	Harboring one MtN3/saliva domain	L[LV][IV]TIN[GS][FV]G[CL][FV]IE[TL]IY[IV]S[IL]F[FLI][IT][YF]A[PT]KKA[RK]
Motif 5	2.3e-528	21	NTLAFIFGIIGNVISFLVFLS	TMhelix	N[TV][LWA][AR][FT][IV][FV]G[ILV][ILM]GN[VIA]I[SA]FL[VL]FL[SA]
Motif 6	6.9e-362	15	LFLFLSAVVWLFYGL	None	[LF][FA]L[FT][LI][SN][AG]V[VI]W[LF][FV]Y[GA]L
Motif 7	3.1e-320	29	ISTLKLLLLMNFGGFALIJLVCEFLAKGS	None	[IM][SL][TA][LV]K[LV][LF][LG]L[ML]N[FV][GLA][GF]F[ACS][LA]I[LI][LM][LV][CT][QEH][FL][LA][ATV]KG[STP]
Motif 8	1.2e-180	23	LVEKEEEAKTLPEVSIDMLKLGT	None	[LK][VT][ED][KD][ET][ELV][EK][AP][AK][TK][LV]P[ED][HV]S[IL]DM[LV]KL[GAT][TS]
Motif 9	2.8e-61	15	EKKPETEBGKGQKNG	None	[ED][KR][KE][PQA][EN][TV]E[ND]G[KQ]G[QH][KV][NQ][GQT]
Motif 10	1.7e-61	40	KKNNSSEQQLKTIVVMSPLGVSEVHPVDVTVTEPVIPFSY	None	K[KV][MNI][NS][SP]S[EDS][QE]QLK[TS][IV]VVM[ST][PQ]LG[VL]SE[VM]HP[VI]D[VDI][NTI][VM][TDM][EP][PL][VS][IDEV][PT][FILV][SH][DYH]

## Sheet: Table S3
Gene duplication pair 1	Gene duplication pair 2
BjuLA01G027830	BjuLA03G011060
BjuLA01G008430	BjuLA03G024010
BjuLA01G007260	BjuLA05G027600
BjuLA01G020520	BjuLA06G025800
BjuLA01G020520	BjuLA06G018320
BjuLA01G027830	BjuLA08G017340
BjuLA01G027830	BjuLA10G008440
BjuLA01G007260	BjuLB01G010030
BjuLA01G027830	BjuLB02G065170
BjuLA01G027830	BjuLB03G044030
BjuLA01G027830	BjuLB05G047350
BjuLA01G027830	BjuLB05G011250
BjuLA01G020520	BjuLB06G032610
BjuLA01G008430	BjuLB07G019040
BjuLA01G007260	BjuLB07G039340
BjuLA01G008430	BjuLB07G038200
BjuLA01G020520	BjuLB08G011370
BjuLA02G027630	BjuLA03G045230
BjuLA02G037140	BjuLA03G053510
BjuLA02G006740	BjuLA04G010740
BjuLA02G006740	BjuLA06G007340
BjuLA02G001780	BjuLA09G059210
BjuLA02G037140	BjuLA10G022570
BjuLA02G006740	BjuLB01G027150
BjuLA02G037140	BjuLB02G035930
BjuLA02G027630	BjuLB02G021700
BjuLA02G001780	BjuLB04G049410
BjuLA02G006740	BjuLB04G045040
BjuLA02G027630	BjuLB05G030100
BjuLA02G037140	BjuLB05G036370
BjuLA02G001780	BjuLB06G042580
BjuLA02G001780	BjuLB07G028850
BjuLA02G037140	BjuLB08G051260
BjuLA03G015980	BjuLA03G024010
BjuLA03G011060	BjuLA08G017340
BjuLA03G015980	BjuLA08G009900
BjuLA03G033310	BjuLA09G042140
BjuLA03G053510	BjuLA10G022570
BjuLA03G011060	BjuLA10G008440
BjuLA03G053510	BjuLB02G035930
BjuLA03G015980	BjuLB02G057700
BjuLA03G024010	BjuLB02G057700
BjuLA03G011060	BjuLB02G065170
BjuLA03G045230	BjuLB02G021700
BjuLA03G011060	BjuLB03G044040
BjuLA03G044170	BjuLB05G047370
BjuLA03G011060	BjuLB05G047370
BjuLA03G053510	BjuLB05G036370
BjuLA03G045230	BjuLB05G030100
BjuLA03G024010	BjuLB07G038200
BjuLA03G024010	BjuLB07G019040
BjuLA03G015980	BjuLB07G019040
BjuLA03G033310	BjuLB08G028810
BjuLA03G039670	BjuLB08G036810
BjuLA03G044170	BjuLB08G042030
BjuLA03G053510	BjuLB08G051260
BjuLA03G033310	BjuLB08G018550
BjuLA04G010740	BjuLA06G007340
BjuLA04G010740	BjuLB01G027150
BjuLA04G010740	BjuLB04G045040
BjuLA05G027600	BjuLB01G010030
BjuLA05G033020	BjuLB01G004440
BjuLA05G027600	BjuLB07G039340
BjuLA06G018320	BjuLA06G025800
BjuLA06G012890	BjuLA06G025800
BjuLA06G026990	BjuLA08G023660
BjuLA06G012890	BjuLA09G060160
BjuLA06G007340	BjuLB01G027150
BjuLA06G025800	BjuLB02G060710
BjuLA06G012890	BjuLB02G060710
BjuLA06G026990	BjuLB03G047190
BjuLA06G007340	BjuLB04G045040
BjuLA06G026990	BjuLB04G021710
BjuLA06G025800	BjuLB06G032610
BjuLA06G018320	BjuLB06G032610
BjuLA06G012890	BjuLB07G027750
BjuLA06G018320	BjuLB07G027750
BjuLA06G018320	BjuLB08G011370
BjuLA06G025800	BjuLB08G011370
BjuLA08G017340	BjuLB02G065170
BjuLA08G009900	BjuLB02G057700
BjuLA08G023660	BjuLB03G047190
BjuLA08G017340	BjuLB03G044040
BjuLA08G023660	BjuLB04G021710
BjuLA08G017340	BjuLB05G047370
BjuLA09G060160	BjuLB02G060710
BjuLA09G059210	BjuLB04G049410
BjuLA09G059210	BjuLB06G042580
BjuLA09G059210	BjuLB07G028850
BjuLA09G060160	BjuLB07G027750
BjuLA09G042140	BjuLB08G018550
BjuLA09G042140	BjuLB08G028810
BjuLA10G022570	BjuLB02G035930
BjuLA10G008440	BjuLB02G020050
BjuLA10G008440	BjuLB02G065170
BjuLA10G008440	BjuLB05G011250
BjuLA10G008440	BjuLB05G047370
BjuLA10G022570	BjuLB05G036370
BjuLA10G022570	BjuLB08G051260
BjuLB01G027150	BjuLB04G045040
BjuLB01G010030	BjuLB07G039340
BjuLB02G065170	BjuLB03G044040
BjuLB02G065170	BjuLB05G047370
BjuLB02G021700	BjuLB05G030100
BjuLB02G035930	BjuLB05G036370
BjuLB02G060710	BjuLB07G027750
BjuLB02G057700	BjuLB07G019040
BjuLB02G035930	BjuLB08G051260
BjuLB03G047190	BjuLB04G021710
BjuLB03G044040	BjuLB05G047370
BjuLB04G049410	BjuLB06G042580
BjuLB04G049410	BjuLB07G028850
BjuLB05G011250	BjuLB05G047370
BjuLB05G036370	BjuLB08G051260
BjuLB06G042580	BjuLB07G028850
BjuLB06G032610	BjuLB08G011370
BjuLB07G019040	BjuLB07G038200
BjuLB08G018550	BjuLB08G028810

## Sheet: Table S4
Gene name	Gene ID	Left	Right	Response element
BjSWEET1.1	BjuLA06G026990.1	1201	1221	Light responsive
	BjuLA06G026990.1	913	933	Anaerobic induction
	BjuLA06G026990.1	1778	1798	Anaerobic induction
	BjuLA06G026990.1	1969	1989	Anaerobic induction
	BjuLA06G026990.1	243	263	Light responsive
	BjuLA06G026990.1	244	264	Light responsive
	BjuLA06G026990.1	1865	1885	Light responsive
	BjuLA06G026990.1	538	558	Drought-inducibility
	BjuLA06G026990.1	58	78	Light responsive
	BjuLA06G026990.1	1273	1293	Light responsive
	BjuLA06G026990.1	1317	1337	Light responsive
	BjuLA06G026990.1	1329	1349	Light responsive
	BjuLA06G026990.1	1699	1719	Light responsive
	BjuLA06G026990.1	505	525	Auxin-responsive
	BjuLA06G026990.1	1099	1119	Circadian control
	BjuLA06G026990.1	545	565	MeJA-responsive
	BjuLA06G026990.1	796	816	MeJA-responsive
	BjuLA06G026990.1	1210	1230	MeJA-responsive
	BjuLA06G026990.1	948	968	Light responsive
	BjuLA06G026990.1	775	795	Light responsive
	BjuLA06G026990.1	1512	1532	Light responsive
	BjuLA06G026990.1	1625	1645	Light responsive
	BjuLA06G026990.1	1801	1821	Light responsive
	BjuLA06G026990.1	382	402	Light responsive
	BjuLA06G026990.1	1487	1507	Light responsive
	BjuLA06G026990.1	244	264	Abscisic acid responsive
	BjuLA06G026990.1	545	565	MeJA-responsive
	BjuLA06G026990.1	796	816	MeJA-responsive
	BjuLA06G026990.1	1210	1230	MeJA-responsive
	BjuLA06G026990.1	561	581	Light responsive
	BjuLA06G026990.1	562	582	Light responsive
	BjuLA06G026990.1	614	634	Light responsive
	BjuLA06G026990.1	263	283	Gibberellin-responsive
	BjuLA06G026990.1	1560	1580	Defense and stress responsive
	BjuLA06G026990.1	41	61	Light responsive
	BjuLA06G026990.1	388	408	Light responsive
	BjuLA06G026990.1	1065	1085	Light responsive
BjSWEET1.2	BjuLB04G021710.1	1251	1271	Abscisic acid responsive
	BjuLB04G021710.1	926	946	Anaerobic induction
	BjuLB04G021710.1	132	152	MeJA-responsive
	BjuLB04G021710.1	1630	1650	MeJA-responsive
	BjuLB04G021710.1	156	176	Light responsive
	BjuLB04G021710.1	919	939	Light responsive
	BjuLB04G021710.1	669	689	Gibberellin-responsive
	BjuLB04G021710.1	1160	1180	Drought-inducibility
	BjuLB04G021710.1	132	152	MeJA-responsive
	BjuLB04G021710.1	1630	1650	MeJA-responsive
	BjuLB04G021710.1	1251	1271	Light responsive
	BjuLB04G021710.1	572	592	Light responsive
	BjuLB04G021710.1	608	628	Light responsive
	BjuLB04G021710.1	620	640	Light responsive
	BjuLB04G021710.1	53	73	Light responsive
	BjuLB04G021710.1	1673	1693	Light responsive
	BjuLB04G021710.1	1828	1848	Gibberellin-responsive
	BjuLB04G021710.1	11	31	Light responsive
	BjuLB04G021710.1	838	858	Auxin-responsive
BjSWEET1.3	BjuLA08G023660.1	1032	1052	Auxin-responsive
	BjuLA08G023660.1	1614	1634	Light responsive
	BjuLA08G023660.1	25	45	Light responsive
	BjuLA08G023660.1	827	847	Light responsive
	BjuLA08G023660.1	1035	1055	Light responsive
	BjuLA08G023660.1	1518	1538	Anoxic specific inducibility
	BjuLA08G023660.1	763	783	Light responsive
	BjuLA08G023660.1	1149	1169	Light responsive
	BjuLA08G023660.1	254	274	Light responsive
	BjuLA08G023660.1	607	627	Light responsive
	BjuLA08G023660.1	790	810	Light responsive
	BjuLA08G023660.1	1143	1163	Light responsive
	BjuLA08G023660.1	1904	1924	Light responsive
	BjuLA08G023660.1	1962	1982	Light responsive
	BjuLA08G023660.1	826	846	MeJA-responsive
	BjuLA08G023660.1	911	931	MeJA-responsive
	BjuLA08G023660.1	1065	1085	MeJA-responsive
	BjuLA08G023660.1	1283	1303	Auxin-responsive
	BjuLA08G023660.1	68	88	Gibberellin-responsive
	BjuLA08G023660.1	993	1013	Gibberellin-responsive
	BjuLA08G023660.1	1263	1283	Gibberellin-responsive
	BjuLA08G023660.1	445	465	Defense and stress responsive
	BjuLA08G023660.1	912	932	Light responsive
	BjuLA08G023660.1	523	543	Light responsive
	BjuLA08G023660.1	1065	1085	Auxin-responsive
	BjuLA08G023660.1	826	846	MeJA-responsive
	BjuLA08G023660.1	911	931	MeJA-responsive
	BjuLA08G023660.1	1065	1085	MeJA-responsive
	BjuLA08G023660.1	472	492	Light responsive
	BjuLA08G023660.1	1316	1336	Light responsive
	BjuLA08G023660.1	147	167	Anaerobic induction
	BjuLA08G023660.1	1594	1614	Anaerobic induction
	BjuLA08G023660.1	934	954	Cell cycle regulation
	BjuLA08G023660.1	913	933	Abscisic acid responsive
	BjuLA08G023660.1	1143	1163	Abscisic acid responsive
	BjuLA08G023660.1	1904	1924	Abscisic acid responsive
	BjuLA08G023660.1	1962	1982	Abscisic acid responsive
BjSWEET1.4	BjuLB03G047190.1	836	856	Abscisic acid responsive
	BjuLB03G047190.1	1133	1153	Abscisic acid responsive
	BjuLB03G047190.1	1220	1240	Abscisic acid responsive
	BjuLB03G047190.1	1521	1541	Abscisic acid responsive
	BjuLB03G047190.1	1522	1542	Abscisic acid responsive
	BjuLB03G047190.1	1684	1704	Abscisic acid responsive
	BjuLB03G047190.1	747	767	MeJA-responsive
	BjuLB03G047190.1	834	854	MeJA-responsive
	BjuLB03G047190.1	993	1013	MeJA-responsive
	BjuLB03G047190.1	1056	1076	MeJA-responsive
	BjuLB03G047190.1	1258	1278	MeJA-responsive
	BjuLB03G047190.1	993	1013	Auxin-responsive
	BjuLB03G047190.1	1056	1076	Auxin-responsive
	BjuLB03G047190.1	212	232	Anaerobic induction
	BjuLB03G047190.1	319	339	Anaerobic induction
	BjuLB03G047190.1	916	936	Anaerobic induction
	BjuLB03G047190.1	1306	1326	Light responsive
	BjuLB03G047190.1	1640	1660	Light responsive
	BjuLB03G047190.1	1641	1661	Light responsive
	BjuLB03G047190.1	237	257	Gibberellin-responsive
	BjuLB03G047190.1	920	940	Gibberellin-responsive
	BjuLB03G047190.1	698	718	Light responsive
	BjuLB03G047190.1	835	855	Light responsive
	BjuLB03G047190.1	1521	1541	Light responsive
	BjuLB03G047190.1	1464	1484	Light responsive
	BjuLB03G047190.1	1268	1288	Auxin-responsive
	BjuLB03G047190.1	717	737	Light responsive
	BjuLB03G047190.1	1133	1153	Light responsive
	BjuLB03G047190.1	1220	1240	Light responsive
	BjuLB03G047190.1	1684	1704	Light responsive
	BjuLB03G047190.1	407	427	Light responsive
	BjuLB03G047190.1	997	1017	Light responsive
	BjuLB03G047190.1	1060	1080	Light responsive
	BjuLB03G047190.1	747	767	MeJA-responsive
	BjuLB03G047190.1	834	854	MeJA-responsive
	BjuLB03G047190.1	993	1013	MeJA-responsive
	BjuLB03G047190.1	1056	1076	MeJA-responsive
	BjuLB03G047190.1	1258	1278	MeJA-responsive
	BjuLB03G047190.1	748	768	Light responsive
	BjuLB03G047190.1	1519	1539	Light responsive
	BjuLB03G047190.1	1690	1710	Auxin-responsive
	BjuLB03G047190.1	186	206	Light responsive
	BjuLB03G047190.1	1019	1039	Gibberellin-responsive
	BjuLB03G047190.1	1528	1548	Gibberellin-responsive
BjSWEET2.1	BjuLA05G027600.1	894	914	Light responsive
	BjuLA05G027600.1	993	1013	Light responsive
	BjuLA05G027600.1	105	125	Light responsive
	BjuLA05G027600.1	112	132	Light responsive
	BjuLA05G027600.1	1008	1028	Light responsive
	BjuLA05G027600.1	55	75	MeJA-responsive
	BjuLA05G027600.1	476	496	MeJA-responsive
	BjuLA05G027600.1	1763	1783	MeJA-responsive
	BjuLA05G027600.1	411	431	Light responsive
	BjuLA05G027600.1	1795	1815	Salicylic acid responsive
	BjuLA05G027600.1	355	375	Low-temperature responsive
	BjuLA05G027600.1	105	125	Abscisic acid responsive
	BjuLA05G027600.1	112	132	Abscisic acid responsive
	BjuLA05G027600.1	113	133	Abscisic acid responsive
	BjuLA05G027600.1	1009	1029	Abscisic acid responsive
	BjuLA05G027600.1	1761	1781	Abscisic acid responsive
	BjuLA05G027600.1	55	75	MeJA-responsive
	BjuLA05G027600.1	476	496	MeJA-responsive
	BjuLA05G027600.1	1763	1783	MeJA-responsive
	BjuLA05G027600.1	1092	1112	Light responsive
	BjuLA05G027600.1	889	909	Light responsive
	BjuLA05G027600.1	1327	1347	Anaerobic induction
	BjuLA05G027600.1	1380	1400	Light responsive
	BjuLA05G027600.1	948	968	Gibberellin-responsive
	BjuLA05G027600.1	112	132	Light responsive
	BjuLA05G027600.1	1761	1781	Light responsive
BjSWEET2.2	BjuLB01G010030.1	1582	1602	Salicylic acid responsive
	BjuLB01G010030.1	847	867	Anaerobic induction
	BjuLB01G010030.1	1146	1166	Anaerobic induction
	BjuLB01G010030.1	1561	1581	Anaerobic induction
	BjuLB01G010030.1	135	155	Light responsive
	BjuLB01G010030.1	1549	1569	Light responsive
	BjuLB01G010030.1	191	211	Light responsive
	BjuLB01G010030.1	311	331	Light responsive
	BjuLB01G010030.1	569	589	Light responsive
	BjuLB01G010030.1	1450	1470	Light responsive
	BjuLB01G010030.1	1282	1302	Light responsive
	BjuLB01G010030.1	1988	2008	Light responsive
	BjuLB01G010030.1	132	152	Light responsive
BjSWEET2.3	BjuLB07G039340.1	1003	1023	Light responsive
	BjuLB07G039340.1	1167	1187	Light responsive
	BjuLB07G039340.1	704	724	Gibberellin-responsive
	BjuLB07G039340.1	1707	1727	Abscisic acid responsive
	BjuLB07G039340.1	228	248	Anaerobic induction
	BjuLB07G039340.1	1188	1208	Anaerobic induction
	BjuLB07G039340.1	340	360	Light responsive
	BjuLB07G039340.1	338	358	Light responsive
	BjuLB07G039340.1	135	155	Light responsive
	BjuLB07G039340.1	1218	1238	Gibberellin-responsive
	BjuLB07G039340.1	1521	1541	Light responsive
	BjuLB07G039340.1	1336	1356	Light responsive
	BjuLB07G039340.1	1625	1645	Light responsive
	BjuLB07G039340.1	1706	1726	Light responsive
	BjuLB07G039340.1	1855	1875	Light responsive
BjSWEET2.4	BjuLA01G007260.1	1504	1524	Gibberellin-responsive
	BjuLA01G007260.1	1627	1647	Light responsive
	BjuLA01G007260.1	288	308	Auxin-responsive
	BjuLA01G007260.1	1340	1360	Auxin-responsive
	BjuLA01G007260.1	585	605	Light responsive
	BjuLA01G007260.1	1599	1619	Light responsive
	BjuLA01G007260.1	82	102	Light responsive
	BjuLA01G007260.1	351	371	Light responsive
	BjuLA01G007260.1	1686	1706	Light responsive
	BjuLA01G007260.1	472	492	Light responsive
	BjuLA01G007260.1	1244	1264	Low-temperature responsive
	BjuLA01G007260.1	1365	1385	Low-temperature responsive
	BjuLA01G007260.1	520	540	Light responsive
	BjuLA01G007260.1	1030	1050	Abscisic acid responsive
	BjuLA01G007260.1	1687	1707	Abscisic acid responsive
	BjuLA01G007260.1	376	396	Light responsive
	BjuLA01G007260.1	282	302	Anaerobic induction
	BjuLA01G007260.1	852	872	Anaerobic induction
	BjuLA01G007260.1	1227		Anaerobic induction
	BjuLA01G007260.1	1443	1463	Anaerobic induction
BjSWEET3.1	BjuLB02G021700.1	1034	1054	Abscisic acid responsive
	BjuLB02G021700.1	1062	1082	Light responsive
	BjuLB02G021700.1	1194	1214	Low-temperature responsive
	BjuLB02G021700.1	1729	1749	Low-temperature responsive
	BjuLB02G021700.1	210	230	Light responsive
	BjuLB02G021700.1	1033	1053	Light responsive
	BjuLB02G021700.1	222	242	Gibberellin-responsive
	BjuLB02G021700.1	1655	1675	Defense and stress responsive
	BjuLB02G021700.1	1078	1098	Light responsive
	BjuLB02G021700.1	107	127	Light responsive
	BjuLB02G021700.1	1693	1713	Light responsive
	BjuLB02G021700.1	1752	1772	Light responsive
	BjuLB02G021700.1	656	676	Light responsive
	BjuLB02G021700.1	343	363	Light responsive
	BjuLB02G021700.1	696	716	Light responsive
	BjuLB02G021700.1	1063	1083	Light responsive
BjSWEET3.2	BjuLA02G027630.1	1329	1349	Light responsive
	BjuLA02G027630.1	1345	1365	Light responsive
	BjuLA02G027630.1	720	740	Light responsive
	BjuLA02G027630.1	1644	1664	Auxin-responsive
	BjuLA02G027630.1	1541	1561	MeJA-responsive
	BjuLA02G027630.1	613	633	Light responsive
	BjuLA02G027630.1	1709	1729	Light responsive
	BjuLA02G027630.1	1803	1823	Light responsive
	BjuLA02G027630.1	1860	1880	Light responsive
	BjuLA02G027630.1	126	146	Light responsive
	BjuLA02G027630.1	1064	1084	Light responsive
	BjuLA02G027630.1	1065	1085	Light responsive
	BjuLA02G027630.1	650	670	Gibberellin-responsive
	BjuLA02G027630.1	126	146	Light responsive
	BjuLA02G027630.1	1539	1559	Light responsive
	BjuLA02G027630.1	399	419	Light responsive
	BjuLA02G027630.1	126	146	Abscisic acid responsive
	BjuLA02G027630.1	127	147	Abscisic acid responsive
	BjuLA02G027630.1	1539	1559	Abscisic acid responsive
	BjuLA02G027630.1	188	208	Anaerobic induction
	BjuLA02G027630.1	1541	1561	MeJA-responsive
BjSWEET3.3	BjuLB05G030100.1	1686	1706	MeJA-responsive
	BjuLB05G030100.1	859	879	Light responsive
	BjuLB05G030100.1	889	909	Light responsive
	BjuLB05G030100.1	328	348	Light responsive
	BjuLB05G030100.1	1756	1776	Light responsive
	BjuLB05G030100.1	1894	1914	Light responsive
	BjuLB05G030100.1	433	453	Light responsive
	BjuLB05G030100.1	900	920	Light responsive
	BjuLB05G030100.1	26	46	Auxin-responsive
	BjuLB05G030100.1	100	120	Circadian control
	BjuLB05G030100.1	938	958	Gibberellin-responsive
	BjuLB05G030100.1	1983	2003	Light responsive
	BjuLB05G030100.1	575	595	Auxin-responsive
	BjuLB05G030100.1	571	591	Anoxic specific inducibility
	BjuLB05G030100.1	394	414	Light responsive
	BjuLB05G030100.1	456	476	Anaerobic induction
	BjuLB05G030100.1	720	740	Anaerobic induction
	BjuLB05G030100.1	932	952	Anaerobic induction
	BjuLB05G030100.1	1061	1081	Anaerobic induction
	BjuLB05G030100.1	1686	1706	MeJA-responsive
	BjuLB05G030100.1	75	95	Abscisic acid responsive
	BjuLB05G030100.1	77	97	Abscisic acid responsive
	BjuLB05G030100.1	1108	1128	Abscisic acid responsive
	BjuLB05G030100.1	587	607	Low-temperature responsive
	BjuLB05G030100.1	609	629	Low-temperature responsive
	BjuLB05G030100.1	617	637	Low-temperature responsive
	BjuLB05G030100.1	670	690	Low-temperature responsive
	BjuLB05G030100.1	739	759	Low-temperature responsive
	BjuLB05G030100.1	982	1002	Low-temperature responsive
	BjuLB05G030100.1	77	97	Light responsive
	BjuLB05G030100.1	702	722	Defense and stress responsive
BjSWEET4.1	BjuLA06G007340.1	1969	1989	MeJA-responsive
	BjuLA06G007340.1	1706	1726	Light responsive
	BjuLA06G007340.1	72	92	Light responsive
	BjuLA06G007340.1	245	265	Light responsive
	BjuLA06G007340.1	262	282	Light responsive
	BjuLA06G007340.1	784	804	Light responsive
	BjuLA06G007340.1	1184	1204	Light responsive
	BjuLA06G007340.1	1341	1361	Light responsive
	BjuLA06G007340.1	1368	1388	Light responsive
	BjuLA06G007340.1	1911	1931	Light responsive
	BjuLA06G007340.1	1636	1656	Gibberellin-responsive
	BjuLA06G007340.1	1238	1258	Light responsive
	BjuLA06G007340.1	1410	1430	Auxin-responsive
	BjuLA06G007340.1	1796	1816	Light responsive
	BjuLA06G007340.1	140	160	Anaerobic induction
	BjuLA06G007340.1	1969	1989	MeJA-responsive
	BjuLA06G007340.1	1706	1726	Abscisic acid responsive
	BjuLA06G007340.1	1707	1727	Abscisic acid responsive
	BjuLA06G007340.1	1798	1818	Abscisic acid responsive
	BjuLA06G007340.1	1706	1726	Light responsive
	BjuLA06G007340.1	1798	1818	Light responsive
	BjuLA06G007340.1	38	58	Salicylic acid responsive
	BjuLA06G007340.1	48	68	Gibberellin-responsive
	BjuLA06G007340.1	1911	1931	Defense and stress responsive
	BjuLA06G007340.1	1386	1406	Light responsive
BjSWEET4.2	BjuLA02G006740.1	819	839	Light responsive
	BjuLA02G006740.1	1558	1578	Light responsive
	BjuLA02G006740.1	204	224	Light responsive
	BjuLA02G006740.1	328	348	Light responsive
	BjuLA02G006740.1	1837	1857	MeJA-responsive
	BjuLA02G006740.1	1859	1879	Light responsive
	BjuLA02G006740.1	967	987	Gibberellin-responsive
	BjuLA02G006740.1	791	811	Light responsive
	BjuLA02G006740.1	1558	1578	Abscisic acid responsive
	BjuLA02G006740.1	1559	1579	Abscisic acid responsive
	BjuLA02G006740.1	1666	1686	Abscisic acid responsive
	BjuLA02G006740.1	1837	1857	MeJA-responsive
	BjuLA02G006740.1	1528	1548	Anaerobic induction
	BjuLA02G006740.1	102	122	Light responsive
	BjuLA02G006740.1	768	788	Light responsive
	BjuLA02G006740.1	1337	1357	Light responsive
	BjuLA02G006740.1	1338	1358	Light responsive
	BjuLA02G006740.1	1558	1578	Light responsive
	BjuLA02G006740.1	1666	1686	Light responsive
	BjuLA02G006740.1	1355	1375	Salicylic acid responsive
	BjuLA02G006740.1	1362	1382	Gibberellin-responsive
BjSWEET4.3	BjuLB04G045040.1	474	494	Defense and stress responsive
	BjuLB04G045040.1	1296	1316	Defense and stress responsive
	BjuLB04G045040.1	203	223	Light responsive
	BjuLB04G045040.1	1663	1683	Light responsive
	BjuLB04G045040.1	1424	1444	Flavonoid biosynthetic genes regulation
	BjuLB04G045040.1	203	223	Abscisic acid responsive
	BjuLB04G045040.1	1663	1683	Abscisic acid responsive
	BjuLB04G045040.1	863	883	Anaerobic induction
	BjuLB04G045040.1	432	452	Light responsive
	BjuLB04G045040.1	1480	1500	Auxin-responsive
	BjuLB04G045040.1	33	53	Light responsive
	BjuLB04G045040.1	1032	1052	Light responsive
	BjuLB04G045040.1	1382	1402	Light responsive
BjSWEET5.1	BjuLA09G059210.1	1628	1648	Light responsive
	BjuLA09G059210.1	887	907	Auxin-responsive
	BjuLA09G059210.1	887	907	MeJA-responsive
	BjuLA09G059210.1	1310	1330	MeJA-responsive
	BjuLA09G059210.1	92	112	Light responsive
	BjuLA09G059210.1	1413	1433	Light responsive
	BjuLA09G059210.1	1414	1434	Light responsive
	BjuLA09G059210.1	1460	1480	Drought-inducibility
	BjuLA09G059210.1	216	236	Light responsive
	BjuLA09G059210.1	1765	1785	Light responsive
	BjuLA09G059210.1	1406	1426	Light responsive
	BjuLA09G059210.1	887	907	MeJA-responsive
	BjuLA09G059210.1	1310	1330	MeJA-responsive
	BjuLA09G059210.1	1282	1302	Light responsive
BjSWEET5.2	BjuLB06G042580.1	1840	1860	Light responsive
	BjuLB06G042580.1	768	788	Light responsive
	BjuLB06G042580.1	1659	1679	Light responsive
	BjuLB06G042580.1	136	156	Light responsive
	BjuLB06G042580.1	729	749	Light responsive
	BjuLB06G042580.1	1012	1032	Light responsive
	BjuLB06G042580.1	1267	1287	Light responsive
	BjuLB06G042580.1	1413	1433	Light responsive
	BjuLB06G042580.1	1492	1512	Light responsive
	BjuLB06G042580.1	751	771	Gibberellin-responsive
	BjuLB06G042580.1	33	53	Light responsive
	BjuLB06G042580.1	651	671	Light responsive
	BjuLB06G042580.1	334	354	Cell cycle regulation
	BjuLB06G042580.1	1108	1128	Abscisic acid responsive
	BjuLB06G042580.1	1109	1129	Abscisic acid responsive
	BjuLB06G042580.1	1657	1677	Abscisic acid responsive
	BjuLB06G042580.1	1659	1679	Abscisic acid responsive
	BjuLB06G042580.1	1660	1680	Abscisic acid responsive
	BjuLB06G042580.1	747	767	Anaerobic induction
	BjuLB06G042580.1	1758	1778	Anaerobic induction
	BjuLB06G042580.1	1799	1819	Anaerobic induction
	BjuLB06G042580.1	1653	1673	Light responsive
	BjuLB06G042580.1	1654	1674	Light responsive
	BjuLB06G042580.1	1107	1127	Light responsive
	BjuLB06G042580.1	1108	1128	Light responsive
	BjuLB06G042580.1	1659	1679	Light responsive
	BjuLB06G042580.1	1873	1893	Salicylic acid responsive
	BjuLB06G042580.1	1486	1506	Gibberellin-responsive
	BjuLB06G042580.1	1496	1516	Defense and stress responsive
	BjuLB06G042580.1	71	91	Drought-inducibility
BjSWEET5.3	BjuLB07G028850.1	749	769	Circadian control
	BjuLB07G028850.1	599	619	MeJA-responsive
	BjuLB07G028850.1	326	346	Light responsive
	BjuLB07G028850.1	1801	1821	Light responsive
	BjuLB07G028850.1	806	826	Light responsive
	BjuLB07G028850.1	1447	1467	Light responsive
	BjuLB07G028850.1	1273	1293	Light responsive
	BjuLB07G028850.1	556	576	Light responsive
	BjuLB07G028850.1	286	306	Gibberellin-responsive
	BjuLB07G028850.1	404	424	Phytochrome down-regulation expression
	BjuLB07G028850.1	1518	1538	Abscisic acid responsive
	BjuLB07G028850.1	1550	1570	Abscisic acid responsive
	BjuLB07G028850.1	468	488	Anaerobic induction
	BjuLB07G028850.1	1879	1899	Anaerobic induction
	BjuLB07G028850.1	305	325	Light responsive
	BjuLB07G028850.1	792	812	Light responsive
	BjuLB07G028850.1	599	619	MeJA-responsive
	BjuLB07G028850.1	1454	1474	Light responsive
	BjuLB07G028850.1	1455	1475	Light responsive
	BjuLB07G028850.1	1515	1535	Light responsive
	BjuLB07G028850.1	1518	1538	Light responsive
	BjuLB07G028850.1	1550	1570	Light responsive
	BjuLB07G028850.1	1502	1522	Drought-inducibility
BjSWEET5.4	BjuLB04G049410.1	121	141	Light responsive
	BjuLB04G049410.1	1765	1785	Gibberellin-responsive
	BjuLB04G049410.1	847	867	Defense and stress responsive
	BjuLB04G049410.1	1167	1187	Gibberellin-responsive
	BjuLB04G049410.1	1693	1713	Light responsive
	BjuLB04G049410.1	1694	1714	Light responsive
	BjuLB04G049410.1	968	988	Low-temperature responsive
	BjuLB04G049410.1	1527	1547	Low-temperature responsive
	BjuLB04G049410.1	1694	1714	Abscisic acid responsive
	BjuLB04G049410.1	1695	1715	Abscisic acid responsive
	BjuLB04G049410.1	523	543	MeJA-responsive
	BjuLB04G049410.1	728	748	MeJA-responsive
	BjuLB04G049410.1	1221	1241	MeJA-responsive
	BjuLB04G049410.1	230	250	Light responsive
	BjuLB04G049410.1	1124	1144	Anaerobic induction
	BjuLB04G049410.1	1784	1804	Anaerobic induction
	BjuLB04G049410.1	1071	1091	Light responsive
	BjuLB04G049410.1	1089	1109	Light responsive
	BjuLB04G049410.1	1463	1483	Light responsive
	BjuLB04G049410.1	959	979	Light responsive
	BjuLB04G049410.1	1842	1862	Light responsive
	BjuLB04G049410.1	1555	1575	Light responsive
	BjuLB04G049410.1	1862	1882	Light responsive
	BjuLB04G049410.1	1143	1163	Auxin-responsive
	BjuLB04G049410.1	208	228	Light responsive
	BjuLB04G049410.1	1920	1940	Light responsive
	BjuLB04G049410.1	851	871	Light responsive
	BjuLB04G049410.1	1195	1215	Light responsive
	BjuLB04G049410.1	1694	1714	Light responsive
	BjuLB04G049410.1	523	543	MeJA-responsive
	BjuLB04G049410.1	728	748	MeJA-responsive
	BjuLB04G049410.1	1221	1241	MeJA-responsive
BjSWEET5.5	BjuLA02G001780.1	179	199	MeJA-responsive
	BjuLA02G001780.1	1704	1724	Light responsive
	BjuLA02G001780.1	354	374	Light responsive
	BjuLA02G001780.1	1941	1961	Light responsive
	BjuLA02G001780.1	1945	1965	Light responsive
	BjuLA02G001780.1	1530	1550	Light responsive
	BjuLA02G001780.1	1874	1894	Light responsive
	BjuLA02G001780.1	703	723	Auxin-responsive
	BjuLA02G001780.1	1105	1125	Gibberellin-responsive
	BjuLA02G001780.1	284	304	Light responsive
	BjuLA02G001780.1	1061	1081	Light responsive
	BjuLA02G001780.1	1854	1874	Light responsive
	BjuLA02G001780.1	1795	1815	Anaerobic induction
	BjuLA02G001780.1	179	199	MeJA-responsive
	BjuLA02G001780.1	518	538	Abscisic acid responsive
	BjuLA02G001780.1	1704	1724	Abscisic acid responsive
	BjuLA02G001780.1	1705	1725	Abscisic acid responsive
	BjuLA02G001780.1	517	537	Light responsive
	BjuLA02G001780.1	1703	1723	Light responsive
	BjuLA02G001780.1	1704	1724	Light responsive
	BjuLA02G001780.1	348	368	Gibberellin-responsive
	BjuLA02G001780.1	908	928	Gibberellin-responsive
	BjuLA02G001780.1	1346	1366	Light responsive
BjSWEET5.6	BjuLB04G049420.1	156	176	Low-temperature responsive
	BjuLB04G049420.1	1538	1558	Low-temperature responsive
	BjuLB04G049420.1	169	189	Abscisic acid responsive
	BjuLB04G049420.1	237	257	Abscisic acid responsive
	BjuLB04G049420.1	714	734	Abscisic acid responsive
	BjuLB04G049420.1	1703	1723	Abscisic acid responsive
	BjuLB04G049420.1	1704	1724	Abscisic acid responsive
	BjuLB04G049420.1	704	724	MeJA-responsive
	BjuLB04G049420.1	1630	1650	MeJA-responsive
	BjuLB04G049420.1	945	965	Anaerobic induction
	BjuLB04G049420.1	1795	1815	Anaerobic induction
	BjuLB04G049420.1	1842	1862	Light responsive
	BjuLB04G049420.1	923	943	Gibberellin-responsive
	BjuLB04G049420.1	588	608	Gibberellin-responsive
	BjuLB04G049420.1	168	188	Light responsive
	BjuLB04G049420.1	236	256	Light responsive
	BjuLB04G049420.1	713	733	Light responsive
	BjuLB04G049420.1	1702	1722	Light responsive
	BjuLB04G049420.1	1703	1723	Light responsive
	BjuLB04G049420.1	48	68	Light responsive
	BjuLB04G049420.1	1442	1462	Light responsive
	BjuLB04G049420.1	1859	1879	Light responsive
	BjuLB04G049420.1	35	55	Light responsive
	BjuLB04G049420.1	550	570	Light responsive
	BjuLB04G049420.1	1915	1935	Light responsive
	BjuLB04G049420.1	1703	1723	Light responsive
	BjuLB04G049420.1	704	724	MeJA-responsive
	BjuLB04G049420.1	1630	1650	MeJA-responsive
	BjuLB04G049420.1	839	859	Gibberellin-responsive
	BjuLB04G049420.1	1447	1467	Gibberellin-responsive
	BjuLB04G049420.1	480	500	Light responsive
BjSWEET6.1	BjuLB08G018550.1	538	558	Light responsive
	BjuLB08G018550.1	66	86	Abscisic acid responsive
	BjuLB08G018550.1	1034	1054	Abscisic acid responsive
	BjuLB08G018550.1	398	418	Anaerobic induction
	BjuLB08G018550.1	65	85	Light responsive
	BjuLB08G018550.1	1033	1053	Light responsive
	BjuLB08G018550.1	1034	1054	Light responsive
	BjuLB08G018550.1	1923	1943	Light responsive
	BjuLB08G018550.1	1396	1416	Light responsive
	BjuLB08G018550.1	742	762	Light responsive
	BjuLB08G018550.1	1793	1813	Light responsive
BjSWEET6.2	BjuLA09G042140.1	361	381	Light responsive
	BjuLA09G042140.1	362	382	Light responsive
	BjuLA09G042140.1	821	841	Salicylic acid responsive
	BjuLA09G042140.1	486	506	Drought-inducibility
	BjuLA09G042140.1	314	334	Light responsive
	BjuLA09G042140.1	997	1017	Light responsive
	BjuLA09G042140.1	1327	1347	Light responsive
	BjuLA09G042140.1	227	247	Light responsive
	BjuLA09G042140.1	56	76	Light responsive
	BjuLA09G042140.1	739	759	Light responsive
	BjuLA09G042140.1	1070	1090	Light responsive
	BjuLA09G042140.1	1224	1244	Light responsive
	BjuLA09G042140.1	1358	1378	Light responsive
	BjuLA09G042140.1	1385	1405	Light responsive
	BjuLA09G042140.1	1414	1434	Light responsive
	BjuLA09G042140.1	1506	1526	Light responsive
	BjuLA09G042140.1	1602	1622	Light responsive
	BjuLA09G042140.1	1796	1816	Light responsive
	BjuLA09G042140.1	362	382	Abscisic acid responsive
	BjuLA09G042140.1	674	694	Light responsive
BjSWEET7.1	BjuLA03G033310.1	675	695	MeJA-responsive
	BjuLA03G033310.1	333	353	Light responsive
	BjuLA03G033310.1	800	820	Light responsive
	BjuLA03G033310.1	95	115	Light responsive
	BjuLA03G033310.1	242	262	Light responsive
	BjuLA03G033310.1	40	60	Light responsive
	BjuLA03G033310.1	421	441	Anaerobic induction
	BjuLA03G033310.1	1921	1941	Anaerobic induction
	BjuLA03G033310.1	675	695	MeJA-responsive
	BjuLA03G033310.1	720	740	Abscisic acid responsive
	BjuLA03G033310.1	151	171	Low-temperature responsive
	BjuLA03G033310.1	719	739	Light responsive
	BjuLA03G033310.1	41	61	Light responsive
	BjuLA03G033310.1	37	57	Light responsive
	BjuLA03G033310.1	38	58	Light responsive
	BjuLA03G033310.1	400	420	Light responsive
	BjuLA03G033310.1	804	824	Light responsive
	BjuLA03G033310.1	805	825	Light responsive
BjSWEET7.2	BjuLB08G028810.1	1120	1140	Salicylic acid responsive
	BjuLB08G028810.1	1083	1103	Gibberellin-responsive
	BjuLB08G028810.1	903	923	Light responsive
	BjuLB08G028810.1	167	187	Light responsive
	BjuLB08G028810.1	1295	1315	Anaerobic induction
	BjuLB08G028810.1	1311	1331	Anaerobic induction
	BjuLB08G028810.1	484	504	Light responsive
	BjuLB08G028810.1	12	32	Light responsive
	BjuLB08G028810.1	272	292	Light responsive
	BjuLB08G028810.1	497	517	Light responsive
BjSWEET8.1	BjuLB01G027150.1	792	812	MeJA-responsive
	BjuLB01G027150.1	1383	1403	MeJA-responsive
	BjuLB01G027150.1	1004	1024	Light responsive
	BjuLB01G027150.1	1310	1330	Light responsive
	BjuLB01G027150.1	1900	1920	Anaerobic induction
	BjuLB01G027150.1	740	760	Abscisic acid responsive
	BjuLB01G027150.1	794	814	Abscisic acid responsive
	BjuLB01G027150.1	1565	1585	Defense and stress responsive
	BjuLB01G027150.1	495	515	Salicylic acid responsive
	BjuLB01G027150.1	1279	1299	Salicylic acid responsive
	BjuLB01G027150.1	740	760	Light responsive
	BjuLB01G027150.1	793	813	Light responsive
	BjuLB01G027150.1	570	590	Light responsive
	BjuLB01G027150.1	948	968	Light responsive
	BjuLB01G027150.1	1549	1569	Light responsive
	BjuLB01G027150.1	1569	1589	Light responsive
	BjuLB01G027150.1	602	622	Light responsive
	BjuLB01G027150.1	913	933	Light responsive
	BjuLB01G027150.1	1065	1085	Light responsive
	BjuLB01G027150.1	1138	1158	Light responsive
	BjuLB01G027150.1	1217	1237	Light responsive
	BjuLB01G027150.1	1221	1241	Light responsive
	BjuLB01G027150.1	792	812	MeJA-responsive
	BjuLB01G027150.1	1383	1403	MeJA-responsive
	BjuLB01G027150.1	985	1005	Light responsive
	BjuLB01G027150.1	1940	1960	Light responsive
	BjuLB01G027150.1	1436	1456	Light responsive
BjSWEET8.2	BjuLA04G010740.1	547	567	Light responsive
	BjuLA04G010740.1	765	785	Light responsive
	BjuLA04G010740.1	1153	1173	Defense and stress responsive
	BjuLA04G010740.1	88	108	Abscisic acid responsive
	BjuLA04G010740.1	766	786	Abscisic acid responsive
	BjuLA04G010740.1	795	815	Low-temperature responsive
	BjuLA04G010740.1	1900	1920	Low-temperature responsive
	BjuLA04G010740.1	590	610	Anaerobic induction
	BjuLA04G010740.1	491	511	MeJA-responsive
	BjuLA04G010740.1	764	784	MeJA-responsive
	BjuLA04G010740.1	58	78	Light responsive
	BjuLA04G010740.1	1926	1946	Light responsive
	BjuLA04G010740.1	1541	1561	Light responsive
	BjuLA04G010740.1	651	671	Circadian control
	BjuLA04G010740.1	491	511	MeJA-responsive
	BjuLA04G010740.1	764	784	MeJA-responsive
	BjuLA04G010740.1	88	108	Light responsive
	BjuLA04G010740.1	579	599	Light responsive
	BjuLA04G010740.1	884	904	Light responsive
	BjuLA04G010740.1	1033	1053	Light responsive
	BjuLA04G010740.1	1117	1137	Light responsive
	BjuLA04G010740.1	1201	1221	Light responsive
	BjuLA04G010740.1	138	158	Light responsive
BjSWEET8.3	BjuLA05G033020.1	51	71	MeJA-responsive
	BjuLA05G033020.1	257	277	Light responsive
	BjuLA05G033020.1	302	322	Light responsive
	BjuLA05G033020.1	842	862	Light responsive
	BjuLA05G033020.1	885	905	Light responsive
	BjuLA05G033020.1	1082	1102	Light responsive
	BjuLA05G033020.1	1640	1660	Light responsive
	BjuLA05G033020.1	271	291	Light responsive
	BjuLA05G033020.1	1795	1815	Light responsive
	BjuLA05G033020.1	1872	1892	Light responsive
	BjuLA05G033020.1	461	481	Light responsive
	BjuLA05G033020.1	673	693	Light responsive
	BjuLA05G033020.1	1020	1040	Light responsive
	BjuLA05G033020.1	1423	1443	Light responsive
	BjuLA05G033020.1	767	787	Anaerobic induction
	BjuLA05G033020.1	1059	1079	Anaerobic induction
	BjuLA05G033020.1	51	71	MeJA-responsive
	BjuLA05G033020.1	1932	1952	Abscisic acid responsive
	BjuLA05G033020.1	977	997	Low-temperature responsive
	BjuLA05G033020.1	849	869	Defense and stress responsive
BjSWEET8.4	BjuLA05G033040.1	1144	1164	Light responsive
	BjuLA05G033040.1	1382	1402	Light responsive
	BjuLA05G033040.1	1412	1432	Light responsive
	BjuLA05G033040.1	1420	1440	Light responsive
	BjuLA05G033040.1	1467	1487	Light responsive
	BjuLA05G033040.1	1475	1495	Light responsive
	BjuLA05G033040.1	1009	1029	Light responsive
	BjuLA05G033040.1	330	350	MeJA-responsive
	BjuLA05G033040.1	1817	1837	Light responsive
	BjuLA05G033040.1	1352	1372	Light responsive
	BjuLA05G033040.1	1437	1457	Light responsive
	BjuLA05G033040.1	1111	1131	Light responsive
	BjuLA05G033040.1	1523	1543	Light responsive
	BjuLA05G033040.1	330	350	MeJA-responsive
	BjuLA05G033040.1	390	410	Anaerobic induction
	BjuLA05G033040.1	644	664	Anaerobic induction
	BjuLA05G033040.1	524	544	Defense and stress responsive
BjSWEET8.5	BjuLB01G004460.1	1593	1613	Light responsive
	BjuLB01G004460.1	411	431	Light responsive
	BjuLB01G004460.1	959	979	Light responsive
	BjuLB01G004460.1	1037	1057	MeJA-responsive
	BjuLB01G004460.1	1977	1997	MeJA-responsive
	BjuLB01G004460.1	773	793	Light responsive
	BjuLB01G004460.1	1463	1483	Light responsive
	BjuLB01G004460.1	1632	1652	Light responsive
	BjuLB01G004460.1	792	812	Light responsive
	BjuLB01G004460.1	432	452	Light responsive
	BjuLB01G004460.1	1432	1452	Light responsive
	BjuLB01G004460.1	1732	1752	Light responsive
	BjuLB01G004460.1	901	921	Light responsive
	BjuLB01G004460.1	1198	1218	Light responsive
	BjuLB01G004460.1	1404	1424	Light responsive
	BjuLB01G004460.1	1405	1425	Light responsive
	BjuLB01G004460.1	1202	1222	Gibberellin-responsive
	BjuLB01G004460.1	788	808	Defense and stress responsive
	BjuLB01G004460.1	1967	1987	Drought-inducibility
	BjuLB01G004460.1	571	591	Flavonoid biosynthetic genes regulation
	BjuLB01G004460.1	528	548	Abscisic acid responsive
	BjuLB01G004460.1	773	793	Abscisic acid responsive
	BjuLB01G004460.1	1199	1219	Abscisic acid responsive
	BjuLB01G004460.1	1405	1425	Abscisic acid responsive
	BjuLB01G004460.1	1464	1484	Abscisic acid responsive
	BjuLB01G004460.1	1013	1033	Low-temperature responsive
	BjuLB01G004460.1	1102	1122	Low-temperature responsive
	BjuLB01G004460.1	1342	1362	Low-temperature responsive
	BjuLB01G004460.1	29	49	Anaerobic induction
	BjuLB01G004460.1	1137	1157	Light responsive
	BjuLB01G004460.1	1037	1057	MeJA-responsive
	BjuLB01G004460.1	1977	1997	MeJA-responsive
BjSWEET8.6	BjuLB01G004440.1	1605	1625	Abscisic acid responsive
	BjuLB01G004440.1	269	289	MeJA-responsive
	BjuLB01G004440.1	1458	1478	MeJA-responsive
	BjuLB01G004440.1	1997	2017	MeJA-responsive
	BjuLB01G004440.1	120	140	Light responsive
	BjuLB01G004440.1	1028	1048	Light responsive
	BjuLB01G004440.1	706	726	Anaerobic induction
	BjuLB01G004440.1	1713	1733	Anaerobic induction
	BjuLB01G004440.1	1485	1505	Light responsive
	BjuLB01G004440.1	762	782	Defense and stress responsive
	BjuLB01G004440.1	510	530	Salicylic acid responsive
	BjuLB01G004440.1	1604	1624	Light responsive
	BjuLB01G004440.1	1313	1333	Light responsive
	BjuLB01G004440.1	590	610	Circadian control
	BjuLB01G004440.1	1163	1183	Light responsive
	BjuLB01G004440.1	217	237	Light responsive
	BjuLB01G004440.1	275	295	Light responsive
	BjuLB01G004440.1	387	407	Light responsive
	BjuLB01G004440.1	430	450	Light responsive
	BjuLB01G004440.1	503	523	Light responsive
	BjuLB01G004440.1	991	1011	Light responsive
	BjuLB01G004440.1	106	126	Light responsive
	BjuLB01G004440.1	807	827	Light responsive
	BjuLB01G004440.1	869	889	Light responsive
	BjuLB01G004440.1	269	289	MeJA-responsive
	BjuLB01G004440.1	1458	1478	MeJA-responsive
	BjuLB01G004440.1	1997	2017	MeJA-responsive
	BjuLB01G004440.1	930	950	Light responsive
	BjuLB01G004440.1	1203	1223	Anoxic specific inducibility
	BjuLB01G004440.1	420	440	Wound-responsive
	BjuLB01G004440.1	325	345	Light responsive
BjSWEET9.1	BjuLA03G039670.1	1200	1220	Light responsive
	BjuLA03G039670.1	1286	1306	Light responsive
	BjuLA03G039670.1	1642	1662	Light responsive
	BjuLA03G039670.1	235	255	Light responsive
	BjuLA03G039670.1	1622	1642	Light responsive
	BjuLA03G039670.1	1685	1705	Light responsive
	BjuLA03G039670.1	214	234	MeJA-responsive
	BjuLA03G039670.1	871	891	MeJA-responsive
	BjuLA03G039670.1	1325	1345	MeJA-responsive
	BjuLA03G039670.1	895	915	Light responsive
	BjuLA03G039670.1	1057	1077	Light responsive
	BjuLA03G039670.1	11	31	Anoxic specific inducibility
	BjuLA03G039670.1	214	234	MeJA-responsive
	BjuLA03G039670.1	871	891	MeJA-responsive
	BjuLA03G039670.1	1325	1345	MeJA-responsive
	BjuLA03G039670.1	861	881	Anaerobic induction
	BjuLA03G039670.1	1463	1483	Anaerobic induction
	BjuLA03G039670.1	1813	1833	Anaerobic induction
	BjuLA03G039670.1	332	352	Low-temperature responsive
	BjuLA03G039670.1	830	850	Low-temperature responsive
	BjuLA03G039670.1	235	255	Abscisic acid responsive
	BjuLA03G039670.1	762	782	Abscisic acid responsive
	BjuLA03G039670.1	1623	1643	Abscisic acid responsive
	BjuLA03G039670.1	1686	1706	Abscisic acid responsive
	BjuLA03G039670.1	527	547	Drought-inducibility
	BjuLA03G039670.1	909	929	Light responsive
	BjuLA03G039670.1	1059	1079	Light responsive
BjSWEET9.2	BjuLB08G036810.1	690	710	Low-temperature responsive
	BjuLB08G036810.1	1450	1470	Light responsive
	BjuLB08G036810.1	753	773	Anaerobic induction
	BjuLB08G036810.1	1814	1834	Anaerobic induction
	BjuLB08G036810.1	421	441	Light responsive
	BjuLB08G036810.1	405	425	Light responsive
	BjuLB08G036810.1	63	83	Light responsive
	BjuLB08G036810.1	171	191	Light responsive
	BjuLB08G036810.1	175	195	Light responsive
	BjuLB08G036810.1	526	546	Light responsive
	BjuLB08G036810.1	1040	1060	Light responsive
	BjuLB08G036810.1	1292	1312	Light responsive
	BjuLB08G036810.1	1399	1419	Light responsive
	BjuLB08G036810.1	1643	1663	Light responsive
	BjuLB08G036810.1	1647	1667	Light responsive
	BjuLB08G036810.1	1019	1039	Light responsive
	BjuLB08G036810.1	360	380	Light responsive
	BjuLB08G036810.1	226	246	Light responsive
BjSWEET10.1	BjuLB08G042030.1	1072	1092	MeJA-responsive
	BjuLB08G042030.1	1670	1690	MeJA-responsive
	BjuLB08G042030.1	327	347	Anaerobic induction
	BjuLB08G042030.1	486	506	Anaerobic induction
	BjuLB08G042030.1	687	707	Anaerobic induction
	BjuLB08G042030.1	723	743	Anaerobic induction
	BjuLB08G042030.1	48	68	Abscisic acid responsive
	BjuLB08G042030.1	231	251	Abscisic acid responsive
	BjuLB08G042030.1	541	561	Abscisic acid responsive
	BjuLB08G042030.1	727	747	Abscisic acid responsive
	BjuLB08G042030.1	728	748	Abscisic acid responsive
	BjuLB08G042030.1	1070	1090	Abscisic acid responsive
	BjuLB08G042030.1	1725	1745	Drought-inducibility
	BjuLB08G042030.1	727	747	Light responsive
	BjuLB08G042030.1	1070	1090	Light responsive
	BjuLB08G042030.1	1236	1256	Light responsive
	BjuLB08G042030.1	1607	1627	Light responsive
	BjuLB08G042030.1	1608	1628	Light responsive
	BjuLB08G042030.1	1892	1912	Light responsive
	BjuLB08G042030.1	47	67	Light responsive
	BjuLB08G042030.1	230	250	Light responsive
	BjuLB08G042030.1	727	747	Light responsive
	BjuLB08G042030.1	1072	1092	MeJA-responsive
	BjuLB08G042030.1	1670	1690	MeJA-responsive
	BjuLB08G042030.1	1330	1350	Light responsive
	BjuLB08G042030.1	1973	1993	Light responsive
	BjuLB08G042030.1	1082	1102	Auxin-responsive
	BjuLB08G042030.1	1181	1201	Light responsive
	BjuLB08G042030.1	1281	1301	Light responsive
	BjuLB08G042030.1	219	239	Light responsive
	BjuLB08G042030.1	665	685	Light responsive
	BjuLB08G042030.1	1338	1358	Light responsive
	BjuLB08G042030.1	829	849	Anoxic specific inducibility
BjSWEET10.2	BjuLA03G044170.1	997	1017	MeJA-responsive
	BjuLA03G044170.1	614	634	Anaerobic induction
	BjuLA03G044170.1	1297	1317	Anaerobic induction
	BjuLA03G044170.1	286	306	Low-temperature responsive
	BjuLA03G044170.1	366	386	Abscisic acid responsive
	BjuLA03G044170.1	510	530	Abscisic acid responsive
	BjuLA03G044170.1	995	1015	Abscisic acid responsive
	BjuLA03G044170.1	703	723	Drought-inducibility
	BjuLA03G044170.1	1680	1700	Drought-inducibility
	BjuLA03G044170.1	225	245	Defense and stress responsive
	BjuLA03G044170.1	995	1015	Light responsive
	BjuLA03G044170.1	1163	1183	Light responsive
	BjuLA03G044170.1	1546	1566	Light responsive
	BjuLA03G044170.1	372	392	Light responsive
	BjuLA03G044170.1	1952	1972	Light responsive
	BjuLA03G044170.1	1624	1644	Light responsive
	BjuLA03G044170.1	1847	1867	Light responsive
	BjuLA03G044170.1	365	385	Light responsive
	BjuLA03G044170.1	509	529	Light responsive
	BjuLA03G044170.1	997	1017	MeJA-responsive
	BjuLA03G044170.1	1258	1278	Light responsive
	BjuLA03G044170.1	1007	1027	Auxin-responsive
	BjuLA03G044170.1	482	502	Circadian control
	BjuLA03G044170.1	1108	1128	Light responsive
	BjuLA03G044170.1	774	794	Gibberellin-responsive
	BjuLA03G044170.1	824	844	Gibberellin-responsive
	BjuLA03G044170.1	498	518	Light responsive
	BjuLA03G044170.1	1266	1286	Light responsive
BjSWEET11.1	BjuLA06G025800.1	560	580	Light responsive
	BjuLA06G025800.1	1088	1108	Light responsive
	BjuLA06G025800.1	1584	1604	Light responsive
	BjuLA06G025800.1	1334	1354	Light responsive
	BjuLA06G025800.1	1348	1368	Light responsive
	BjuLA06G025800.1	1557	1577	Light responsive
	BjuLA06G025800.1	1667	1687	MeJA-responsive
	BjuLA06G025800.1	677	697	Auxin-responsive
	BjuLA06G025800.1	712	732	Auxin-responsive
	BjuLA06G025800.1	297	317	Light responsive
	BjuLA06G025800.1	1871	1891	Light responsive
	BjuLA06G025800.1	1667	1687	MeJA-responsive
	BjuLA06G025800.1	624	644	Light responsive
	BjuLA06G025800.1	303	323	Anaerobic induction
	BjuLA06G025800.1	362	382	Anaerobic induction
	BjuLA06G025800.1	1379	1399	Anaerobic induction
	BjuLA06G025800.1	1993	2013	Anaerobic induction
	BjuLA06G025800.1	209	229	Abscisic acid responsive
	BjuLA06G025800.1	1349	1369	Abscisic acid responsive
	BjuLA06G025800.1	1558	1578	Abscisic acid responsive
	BjuLA06G025800.1	1875	1895	Abscisic acid responsive
	BjuLA06G025800.1	1231	1251	Flavonoid biosynthetic genes regulation
	BjuLA06G025800.1	1844	1864	Light responsive
	BjuLA06G025800.1	208	228	Light responsive
	BjuLA06G025800.1	1874	1894	Light responsive
	BjuLA06G025800.1	271	291	Light responsive
BjSWEET11.2	BjuLB06G032610.1	167	187	Light responsive
	BjuLB06G032610.1	1702	1722	Salicylic acid responsive
	BjuLB06G032610.1	1866	1886	Light responsive
	BjuLB06G032610.1	1314	1334	Low-temperature responsive
	BjuLB06G032610.1	1836	1856	Light responsive
	BjuLB06G032610.1	678	698	Abscisic acid responsive
	BjuLB06G032610.1	1867	1887	Abscisic acid responsive
	BjuLB06G032610.1	1589	1609	Anaerobic induction
	BjuLB06G032610.1	1919	1939	Anaerobic induction
	BjuLB06G032610.1	1863	1883	Light responsive
	BjuLB06G032610.1	27	47	Light responsive
	BjuLB06G032610.1	1395	1415	Light responsive
	BjuLB06G032610.1	1572	1592	Light responsive
	BjuLB06G032610.1	255	275	Light responsive
	BjuLB06G032610.1	137	157	Light responsive
	BjuLB06G032610.1	693	713	Light responsive
	BjuLB06G032610.1	972	992	Light responsive
	BjuLB06G032610.1	189	209	Light responsive
	BjuLB06G032610.1	461	481	Light responsive
	BjuLB06G032610.1	1012	1032	Light responsive
	BjuLB06G032610.1	1117	1137	Light responsive
	BjuLB06G032610.1	1427	1447	Light responsive
	BjuLB06G032610.1	677	697	Light responsive
BjSWEET11.3	BjuLA06G018320.1	1645	1665	MeJA-responsive
	BjuLA06G018320.1	1243	1263	Light responsive
	BjuLA06G018320.1	321	341	Light responsive
	BjuLA06G018320.1	649	669	Light responsive
	BjuLA06G018320.1	947	967	Light responsive
	BjuLA06G018320.1	951	971	Light responsive
	BjuLA06G018320.1	997	1017	Light responsive
	BjuLA06G018320.1	1134	1154	Light responsive
	BjuLA06G018320.1	1649	1669	Light responsive
	BjuLA06G018320.1	289	309	Light responsive
	BjuLA06G018320.1	1390	1410	Light responsive
	BjuLA06G018320.1	1570	1590	Light responsive
	BjuLA06G018320.1	1965	1985	Light responsive
	BjuLA06G018320.1	841	861	Light responsive
	BjuLA06G018320.1	817	837	Anaerobic induction
	BjuLA06G018320.1	840	860	Anaerobic induction
	BjuLA06G018320.1	936	956	Anaerobic induction
	BjuLA06G018320.1	1114	1134	Anaerobic induction
	BjuLA06G018320.1	1587	1607	Anaerobic induction
	BjuLA06G018320.1	1914	1934	Anaerobic induction
	BjuLA06G018320.1	1645	1665	MeJA-responsive
	BjuLA06G018320.1	1829	1849	Light responsive
	BjuLA06G018320.1	1643	1663	Abscisic acid responsive
	BjuLA06G018320.1	1650	1670	Abscisic acid responsive
	BjuLA06G018320.1	1862	1882	Abscisic acid responsive
	BjuLA06G018320.1	933	953	Low-temperature responsive
	BjuLA06G018320.1	1873	1893	Low-temperature responsive
	BjuLA06G018320.1	1100	1120	Salicylic acid responsive
	BjuLA06G018320.1	1643	1663	Light responsive
	BjuLA06G018320.1	1861	1881	Light responsive
	BjuLA06G018320.1	910	930	Light responsive
	BjuLA06G018320.1	1819	1839	Light responsive
	BjuLA06G018320.1	1820	1840	Light responsive
BjSWEET11.4	BjuLA01G020520.1	1358	1378	MeJA-responsive
	BjuLA01G020520.1	1623	1643	MeJA-responsive
	BjuLA01G020520.1	1654	1674	Light responsive
	BjuLA01G020520.1	1618	1638	Light responsive
	BjuLA01G020520.1	94	114	Light responsive
	BjuLA01G020520.1	102	122	Light responsive
	BjuLA01G020520.1	106	126	Light responsive
	BjuLA01G020520.1	670	690	Light responsive
	BjuLA01G020520.1	353	373	Circadian control
	BjuLA01G020520.1	1016	1036	Light responsive
	BjuLA01G020520.1	948	968	Light responsive
	BjuLA01G020520.1	436	456	Anaerobic induction
	BjuLA01G020520.1	785	805	Anaerobic induction
	BjuLA01G020520.1	961	981	Anaerobic induction
	BjuLA01G020520.1	1102	1122	Anaerobic induction
	BjuLA01G020520.1	1122	1142	Anaerobic induction
	BjuLA01G020520.1	1268	1288	Anaerobic induction
	BjuLA01G020520.1	1411	1431	Anaerobic induction
	BjuLA01G020520.1	1569	1589	Anaerobic induction
	BjuLA01G020520.1	1358	1378	MeJA-responsive
	BjuLA01G020520.1	1623	1643	MeJA-responsive
	BjuLA01G020520.1	1620	1640	Auxin-responsive
	BjuLA01G020520.1	1109	1129	Abscisic acid responsive
	BjuLA01G020520.1	1655	1675	Abscisic acid responsive
	BjuLA01G020520.1	1841	1861	Light responsive
	BjuLA01G020520.1	260	280	Light responsive
	BjuLA01G020520.1	1614	1634	Defense and stress responsive
	BjuLA01G020520.1	721	741	Light responsive
	BjuLA01G020520.1	1153	1173	Light responsive
	BjuLA01G020520.1	1446	1466	Light responsive
	BjuLA01G020520.1	1447	1467	Light responsive
BjSWEET11.5	BjuLB08G011370.1	1309	1329	Abscisic acid responsive
	BjuLB08G011370.1	1333	1353	Abscisic acid responsive
	BjuLB08G011370.1	1554	1574	Abscisic acid responsive
	BjuLB08G011370.1	1874	1894	Abscisic acid responsive
	BjuLB08G011370.1	1658	1678	MeJA-responsive
	BjuLB08G011370.1	392	412	Anaerobic induction
	BjuLB08G011370.1	693	713	Anaerobic induction
	BjuLB08G011370.1	1446	1466	Anaerobic induction
	BjuLB08G011370.1	1993	2013	Anaerobic induction
	BjuLB08G011370.1	535	555	Light responsive
	BjuLB08G011370.1	1309	1329	Light responsive
	BjuLB08G011370.1	1873	1893	Light responsive
	BjuLB08G011370.1	427	447	Circadian control
	BjuLB08G011370.1	528	548	Light responsive
	BjuLB08G011370.1	50	70	Light responsive
	BjuLB08G011370.1	1250	1270	Light responsive
	BjuLB08G011370.1	1408	1428	Light responsive
	BjuLB08G011370.1	1466	1486	Light responsive
	BjuLB08G011370.1	1318	1338	Light responsive
	BjuLB08G011370.1	1332	1352	Light responsive
	BjuLB08G011370.1	1553	1573	Light responsive
	BjuLB08G011370.1	1658	1678	MeJA-responsive
	BjuLB08G011370.1	357	377	Light responsive
BjSWEET12.1	BjuLB02G060710.1	458	478	Salicylic acid responsive
	BjuLB02G060710.1	88	108	Light responsive
	BjuLB02G060710.1	89	109	Light responsive
	BjuLB02G060710.1	398	418	Light responsive
	BjuLB02G060710.1	577	597	Light responsive
	BjuLB02G060710.1	1045	1065	Light responsive
	BjuLB02G060710.1	1817	1837	Light responsive
	BjuLB02G060710.1	1870	1890	Light responsive
	BjuLB02G060710.1	1894	1914	Light responsive
	BjuLB02G060710.1	492	512	Gibberellin-responsive
	BjuLB02G060710.1	93	113	Anaerobic induction
	BjuLB02G060710.1	859	879	Anaerobic induction
	BjuLB02G060710.1	1587	1607	Anaerobic induction
	BjuLB02G060710.1	48	68	Abscisic acid responsive
	BjuLB02G060710.1	90	110	Abscisic acid responsive
	BjuLB02G060710.1	399	419	Abscisic acid responsive
	BjuLB02G060710.1	577	597	Abscisic acid responsive
	BjuLB02G060710.1	578	598	Abscisic acid responsive
	BjuLB02G060710.1	1046	1066	Abscisic acid responsive
	BjuLB02G060710.1	1202	1222	Abscisic acid responsive
	BjuLB02G060710.1	1871	1891	Abscisic acid responsive
	BjuLB02G060710.1	273	293	Low-temperature responsive
	BjuLB02G060710.1	1674	1694	Low-temperature responsive
	BjuLB02G060710.1	396	416	Light responsive
	BjuLB02G060710.1	1983	2003	Light responsive
	BjuLB02G060710.1	1886	1906	Light responsive
	BjuLB02G060710.1	417	437	Light responsive
	BjuLB02G060710.1	1457	1477	Light responsive
	BjuLB02G060710.1	47	67	Light responsive
	BjuLB02G060710.1	577	597	Light responsive
	BjuLB02G060710.1	1201	1221	Light responsive
BjSWEET12.2	BjuLA06G012890.1	939	959	Salicylic acid responsive
	BjuLA06G012890.1	1322	1342	Light responsive
	BjuLA06G012890.1	1489	1509	Light responsive
	BjuLA06G012890.1	1869	1889	Light responsive
	BjuLA06G012890.1	580	600	Light responsive
	BjuLA06G012890.1	581	601	Light responsive
	BjuLA06G012890.1	415	435	MeJA-responsive
	BjuLA06G012890.1	782	802	MeJA-responsive
	BjuLA06G012890.1	1976	1996	Light responsive
	BjuLA06G012890.1	893	913	Anaerobic induction
	BjuLA06G012890.1	1650	1670	Low-temperature responsive
	BjuLA06G012890.1	785	805	Abscisic acid responsive
	BjuLA06G012890.1	1262	1282	Abscisic acid responsive
	BjuLA06G012890.1	1489	1509	Abscisic acid responsive
	BjuLA06G012890.1	1490	1510	Abscisic acid responsive
	BjuLA06G012890.1	1008	1028	Light responsive
	BjuLA06G012890.1	1861	1881	Light responsive
	BjuLA06G012890.1	51	71	Light responsive
	BjuLA06G012890.1	134	154	Light responsive
	BjuLA06G012890.1	1151	1171	Light responsive
	BjuLA06G012890.1	1251	1271	Light responsive
	BjuLA06G012890.1	1921	1941	Light responsive
	BjuLA06G012890.1	785	805	Light responsive
	BjuLA06G012890.1	1261	1281	Light responsive
	BjuLA06G012890.1	1486	1506	Light responsive
	BjuLA06G012890.1	1489	1509	Light responsive
	BjuLA06G012890.1	415	435	MeJA-responsive
	BjuLA06G012890.1	782	802	MeJA-responsive
BjSWEET12.3	BjuLB02G060720.1	552	572	MeJA-responsive
	BjuLB02G060720.1	803	823	MeJA-responsive
	BjuLB02G060720.1	1146	1166	Light responsive
	BjuLB02G060720.1	1780	1800	Light responsive
	BjuLB02G060720.1	1021	1041	Light responsive
	BjuLB02G060720.1	1249	1269	Light responsive
	BjuLB02G060720.1	1923	1943	Light responsive
	BjuLB02G060720.1	1981	2001	Light responsive
	BjuLB02G060720.1	9	29	Light responsive
	BjuLB02G060720.1	1493	1513	Light responsive
	BjuLB02G060720.1	1496	1516	Light responsive
	BjuLB02G060720.1	1945	1965	Light responsive
	BjuLB02G060720.1	599	619	Light responsive
	BjuLB02G060720.1	1966	1986	Light responsive
	BjuLB02G060720.1	1019	1039	Light responsive
	BjuLB02G060720.1	1769	1789	Light responsive
	BjuLB02G060720.1	1863	1883	Light responsive
	BjuLB02G060720.1	535	555	Anaerobic induction
	BjuLB02G060720.1	552	572	MeJA-responsive
	BjuLB02G060720.1	803	823	MeJA-responsive
	BjuLB02G060720.1	9	29	Abscisic acid responsive
	BjuLB02G060720.1	10	30	Abscisic acid responsive
	BjuLB02G060720.1	1496	1516	Abscisic acid responsive
	BjuLB02G060720.1	1497	1517	Abscisic acid responsive
	BjuLB02G060720.1	1657	1677	Low-temperature responsive
	BjuLB02G060720.1	950	970	Salicylic acid responsive
	BjuLB02G060720.1	9	29	Light responsive
	BjuLB02G060720.1	1496	1516	Light responsive
	BjuLB02G060720.1	1871	1891	Light responsive
	BjuLB02G060720.1	596	616	Light responsive
	BjuLB02G060720.1	597	617	Light responsive
BjSWEET12.4	BjuLA09G060160.1	319	339	Light responsive
	BjuLA09G060160.1	429	449	Light responsive
	BjuLA09G060160.1	302	322	Light responsive
	BjuLA09G060160.1	874	894	Light responsive
	BjuLA09G060160.1	1984	2004	Light responsive
	BjuLA09G060160.1	982	1002	Light responsive
	BjuLA09G060160.1	1519	1539	Light responsive
	BjuLA09G060160.1	1847	1867	Light responsive
	BjuLA09G060160.1	1901	1921	Light responsive
	BjuLA09G060160.1	720	740	Light responsive
	BjuLA09G060160.1	1418	1438	Light responsive
	BjuLA09G060160.1	1264	1284	Light responsive
	BjuLA09G060160.1	1397	1417	Light responsive
	BjuLA09G060160.1	1175	1195	Light responsive
	BjuLA09G060160.1	1272	1292	Light responsive
	BjuLA09G060160.1	1299	1319	Light responsive
	BjuLA09G060160.1	1459	1479	Light responsive
	BjuLA09G060160.1	180	200	MeJA-responsive
	BjuLA09G060160.1	299	319	Light responsive
	BjuLA09G060160.1	300	320	Light responsive
	BjuLA09G060160.1	940	960	Drought-inducibility
	BjuLA09G060160.1	1106	1126	Drought-inducibility
	BjuLA09G060160.1	1739	1759	Gibberellin-responsive
	BjuLA09G060160.1	894	914	Light responsive
	BjuLA09G060160.1	1452	1472	Light responsive
	BjuLA09G060160.1	1459	1479	Light responsive
	BjuLA09G060160.1	1588	1608	Light responsive
	BjuLA09G060160.1	1949	1969	Light responsive
	BjuLA09G060160.1	895	915	Abscisic acid responsive
	BjuLA09G060160.1	1273	1293	Abscisic acid responsive
	BjuLA09G060160.1	1300	1320	Abscisic acid responsive
	BjuLA09G060160.1	1459	1479	Abscisic acid responsive
	BjuLA09G060160.1	1460	1480	Abscisic acid responsive
	BjuLA09G060160.1	1588	1608	Abscisic acid responsive
	BjuLA09G060160.1	180	200	MeJA-responsive
	BjuLA09G060160.1	75	95	Anaerobic induction
	BjuLA09G060160.1	234	254	Anaerobic induction
	BjuLA09G060160.1	270	290	Anaerobic induction
	BjuLA09G060160.1	1241	1261	Anaerobic induction
	BjuLA09G060160.1	1660	1680	Anaerobic induction
	BjuLA09G060160.1	1711	1731	Anaerobic induction
BjSWEET12.5	BjuLB07G027750.1	275	295	MeJA-responsive
	BjuLB07G027750.1	951	971	Light responsive
	BjuLB07G027750.1	1252	1272	Light responsive
	BjuLB07G027750.1	1385	1405	Light responsive
	BjuLB07G027750.1	61	81	Light responsive
	BjuLB07G027750.1	1151	1171	Light responsive
	BjuLB07G027750.1	1617	1637	Light responsive
	BjuLB07G027750.1	1260	1280	Light responsive
	BjuLB07G027750.1	839	859	Light responsive
	BjuLB07G027750.1	174	194	Light responsive
	BjuLB07G027750.1	186	206	Light responsive
	BjuLB07G027750.1	422	442	Light responsive
	BjuLB07G027750.1	981	1001	Light responsive
	BjuLB07G027750.1	548	568	Light responsive
	BjuLB07G027750.1	345	365	Anaerobic induction
	BjuLB07G027750.1	390	410	Anaerobic induction
	BjuLB07G027750.1	1229	1249	Anaerobic induction
	BjuLB07G027750.1	1707	1727	Anaerobic induction
	BjuLB07G027750.1	275	295	MeJA-responsive
	BjuLB07G027750.1	1261	1281	Abscisic acid responsive
	BjuLB07G027750.1	1442	1462	Abscisic acid responsive
	BjuLB07G027750.1	1661	1681	Low-temperature responsive
	BjuLB07G027750.1	1938	1958	Light responsive
	BjuLB07G027750.1	582	602	Light responsive
	BjuLB07G027750.1	1442	1462	Light responsive
	BjuLB07G027750.1	951	971	Defense and stress responsive
	BjuLB07G027750.1	191	211	Light responsive
	BjuLB07G027750.1	419	439	Light responsive
	BjuLB07G027750.1	420	440	Light responsive
	BjuLB07G027750.1	530	550	Light responsive
	BjuLB07G027750.1	861	881	Light responsive
BjSWEET13.1	BjuLA10G008440.1	762	782	Light responsive
	BjuLA10G008440.1	434	454	Abscisic acid responsive
	BjuLA10G008440.1	436	456	Abscisic acid responsive
	BjuLA10G008440.1	534	554	Low-temperature responsive
	BjuLA10G008440.1	1064	1084	Salicylic acid responsive
	BjuLA10G008440.1	1703	1723	Drought-inducibility
	BjuLA10G008440.1	737	757	Defense and stress responsive
	BjuLA10G008440.1	1398	1418	Light responsive
	BjuLA10G008440.1	236	256	Light responsive
	BjuLA10G008440.1	622	642	Light responsive
	BjuLA10G008440.1	626	646	Light responsive
	BjuLA10G008440.1	1149	1169	Light responsive
	BjuLA10G008440.1	436	456	Light responsive
	BjuLA10G008440.1	2001	2021	Light responsive
	BjuLA10G008440.1	1765	1785	Auxin-responsive
	BjuLA10G008440.1	110	130	Light responsive
	BjuLA10G008440.1	166	186	Wound-responsive
	BjuLA10G008440.1	598	618	Light responsive
BjSWEET13.2	BjuLB02G020050.1	255	275	Drought-inducibility
	BjuLB02G020050.1	1191	1211	Drought-inducibility
	BjuLB02G020050.1	1701	1721	Drought-inducibility
	BjuLB02G020050.1	107	127	Gibberellin-responsive
	BjuLB02G020050.1	1384	1404	Salicylic acid responsive
	BjuLB02G020050.1	95	115	Light responsive
	BjuLB02G020050.1	1341	1361	Low-temperature responsive
	BjuLB02G020050.1	1150	1170	Cell cycle regulation
	BjuLB02G020050.1	1152	1172	Cell cycle regulation
	BjuLB02G020050.1	603	623	MeJA-responsive
	BjuLB02G020050.1	400	420	Light responsive
	BjuLB02G020050.1	748	768	Anaerobic induction
	BjuLB02G020050.1	218	238	Light responsive
	BjuLB02G020050.1	514	534	Light responsive
	BjuLB02G020050.1	178	198	Light responsive
	BjuLB02G020050.1	516	536	Light responsive
	BjuLB02G020050.1	2001	2021	Light responsive
	BjuLB02G020050.1	603	623	MeJA-responsive
BjSWEET14.1	BjuLB05G047370.1	367	387	Light responsive
	BjuLB05G047370.1	616	636	Light responsive
	BjuLB05G047370.1	858	878	Light responsive
	BjuLB05G047370.1	204	224	Auxin-responsive
	BjuLB05G047370.1	932	952	Auxin-responsive
	BjuLB05G047370.1	284	304	Light responsive
	BjuLB05G047370.1	1792	1812	Auxin-responsive
	BjuLB05G047370.1	606	626	Light responsive
	BjuLB05G047370.1	838	858	MeJA-responsive
	BjuLB05G047370.1	1259	1279	MeJA-responsive
	BjuLB05G047370.1	500	520	Light responsive
	BjuLB05G047370.1	1372	1392	Light responsive
	BjuLB05G047370.1	884	904	Light responsive
	BjuLB05G047370.1	750	770	Light responsive
	BjuLB05G047370.1	467	487	Light responsive
	BjuLB05G047370.1	748	768	Light responsive
	BjuLB05G047370.1	749	769	Light responsive
	BjuLB05G047370.1	750	770	Light responsive
	BjuLB05G047370.1	1195	1215	Defense and stress responsive
	BjuLB05G047370.1	1372	1392	Defense and stress responsive
	BjuLB05G047370.1	1102	1122	Gibberellin-responsive
	BjuLB05G047370.1	748	768	Abscisic acid responsive
	BjuLB05G047370.1	750	770	Abscisic acid responsive
	BjuLB05G047370.1	751	771	Abscisic acid responsive
	BjuLB05G047370.1	1514	1534	Anaerobic induction
	BjuLB05G047370.1	1586	1606	Anaerobic induction
	BjuLB05G047370.1	1639	1659	Anaerobic induction
	BjuLB05G047370.1	838	858	MeJA-responsive
	BjuLB05G047370.1	1259	1279	MeJA-responsive
BjSWEET14.2	BjuLA01G027830.1	759	779	Gibberellin-responsive
	BjuLA01G027830.1	346	366	Light responsive
	BjuLA01G027830.1	817	837	Light responsive
	BjuLA01G027830.1	164	184	Auxin-responsive
	BjuLA01G027830.1	921	941	Auxin-responsive
	BjuLA01G027830.1	332	352	Light responsive
	BjuLA01G027830.1	581	601	Light responsive
	BjuLA01G027830.1	603	623	Light responsive
	BjuLA01G027830.1	797	817	MeJA-responsive
	BjuLA01G027830.1	1277	1297	MeJA-responsive
	BjuLA01G027830.1	473	493	Light responsive
	BjuLA01G027830.1	361	381	Light responsive
	BjuLA01G027830.1	844	864	Light responsive
	BjuLA01G027830.1	1144	1164	Light responsive
	BjuLA01G027830.1	715	735	Light responsive
	BjuLA01G027830.1	571	591	Light responsive
	BjuLA01G027830.1	960	980	Auxin-responsive
	BjuLA01G027830.1	1800	1820	Auxin-responsive
	BjuLA01G027830.1	440	460	Light responsive
	BjuLA01G027830.1	713	733	Light responsive
	BjuLA01G027830.1	714	734	Light responsive
	BjuLA01G027830.1	715	735	Light responsive
	BjuLA01G027830.1	1525	1545	Anaerobic induction
	BjuLA01G027830.1	1596	1616	Anaerobic induction
	BjuLA01G027830.1	1647	1667	Anaerobic induction
	BjuLA01G027830.1	797	817	MeJA-responsive
	BjuLA01G027830.1	1277	1297	MeJA-responsive
	BjuLA01G027830.1	713	733	Abscisic acid responsive
	BjuLA01G027830.1	715	735	Abscisic acid responsive
	BjuLA01G027830.1	716	736	Abscisic acid responsive
BjSWEET14.3	BjuLB03G044040.1	1285	1305	Light responsive
	BjuLB03G044040.1	1400	1420	Light responsive
	BjuLB03G044040.1	1924	1944	Light responsive
	BjuLB03G044040.1	1833	1853	Drought-inducibility
	BjuLB03G044040.1	106	126	Light responsive
	BjuLB03G044040.1	107	127	Light responsive
	BjuLB03G044040.1	1469	1489	Flavonoid biosynthetic genes regulation
	BjuLB03G044040.1	105	125	Abscisic acid responsive
	BjuLB03G044040.1	107	127	Abscisic acid responsive
	BjuLB03G044040.1	108	128	Abscisic acid responsive
	BjuLB03G044040.1	408	428	Anaerobic induction
	BjuLB03G044040.1	690	710	Light responsive
	BjuLB03G044040.1	1524	1544	Light responsive
	BjuLB03G044040.1	1510	1530	Auxin-responsive
	BjuLB03G044040.1	1791	1811	Auxin-responsive
	BjuLB03G044040.1	107	127	Light responsive
	BjuLB03G044040.1	462	482	Light responsive
	BjuLB03G044040.1	671	691	Light responsive
	BjuLB03G044040.1	1465	1485	Light responsive
BjSWEET14.4	BjuLB05G011250.1	229	249	Circadian control
	BjuLB05G011250.1	353	373	Light responsive
	BjuLB05G011250.1	1098	1118	Light responsive
	BjuLB05G011250.1	1552	1572	Auxin-responsive
	BjuLB05G011250.1	1011	1031	Low-temperature responsive
	BjuLB05G011250.1	294	314	Abscisic acid responsive
	BjuLB05G011250.1	515	535	Abscisic acid responsive
	BjuLB05G011250.1	127	147	Anaerobic induction
	BjuLB05G011250.1	586	606	Anaerobic induction
	BjuLB05G011250.1	699	719	Anaerobic induction
	BjuLB05G011250.1	1449	1469	Light responsive
	BjuLB05G011250.1	433	453	Drought-inducibility
	BjuLB05G011250.1	236	256	Light responsive
	BjuLB05G011250.1	293	313	Light responsive
	BjuLB05G011250.1	514	534	Light responsive
	BjuLB05G011250.1	808	828	Light responsive
	BjuLB05G011250.1	836	856	Light responsive
BjSWEET14.5	BjuLA08G017340.1	1537	1557	Anaerobic induction
	BjuLA08G017340.1	1605	1625	Anaerobic induction
	BjuLA08G017340.1	1277	1297	Low-temperature responsive
	BjuLA08G017340.1	428	448	Abscisic acid responsive
	BjuLA08G017340.1	1231	1251	Abscisic acid responsive
	BjuLA08G017340.1	1233	1253	Abscisic acid responsive
	BjuLA08G017340.1	1234	1254	Abscisic acid responsive
	BjuLA08G017340.1	1941	1961	Defense and stress responsive
	BjuLA08G017340.1	1232	1252	Light responsive
	BjuLA08G017340.1	1233	1253	Light responsive
	BjuLA08G017340.1	379	399	Light responsive
	BjuLA08G017340.1	1655	1675	Light responsive
	BjuLA08G017340.1	1923	1943	Light responsive
	BjuLA08G017340.1	1233	1253	Light responsive
	BjuLA08G017340.1	145	165	Light responsive
	BjuLA08G017340.1	991	1011	Light responsive
	BjuLA08G017340.1	1051	1071	Light responsive
	BjuLA08G017340.1	1821	1841	Light responsive
	BjuLA08G017340.1	1987	2007	Light responsive
	BjuLA08G017340.1	1801	1821	Auxin-responsive
	BjuLA08G017340.1	936	956	Light responsive
BjSWEET14.6	BjuLA03G011060.1	881	901	Gibberellin-responsive
	BjuLA03G011060.1	981	1001	Light responsive
	BjuLA03G011060.1	982	1002	Light responsive
	BjuLA03G011060.1	983	1003	Light responsive
	BjuLA03G011060.1	984	1004	Light responsive
	BjuLA03G011060.1	1156	1176	Light responsive
	BjuLA03G011060.1	1138	1158	Light responsive
	BjuLA03G011060.1	982	1002	Abscisic acid responsive
	BjuLA03G011060.1	984	1004	Abscisic acid responsive
	BjuLA03G011060.1	985	1005	Abscisic acid responsive
	BjuLA03G011060.1	172	192	MeJA-responsive
	BjuLA03G011060.1	1747	1767	MeJA-responsive
	BjuLA03G011060.1	350	370	Anaerobic induction
	BjuLA03G011060.1	1120	1140	Anaerobic induction
	BjuLA03G011060.1	1515	1535	Anaerobic induction
	BjuLA03G011060.1	1586	1606	Anaerobic induction
	BjuLA03G011060.1	1635	1655	Anaerobic induction
	BjuLA03G011060.1	1437	1457	Light responsive
	BjuLA03G011060.1	105	125	Gibberellin-responsive
	BjuLA03G011060.1	1029	1049	Gibberellin-responsive
	BjuLA03G011060.1	837	857	Auxin-responsive
	BjuLA03G011060.1	1786	1806	Auxin-responsive
	BjuLA03G011060.1	637	657	Light responsive
	BjuLA03G011060.1	731	751	Light responsive
	BjuLA03G011060.1	1144	1164	Light responsive
	BjuLA03G011060.1	984	1004	Light responsive
	BjuLA03G011060.1	172	192	MeJA-responsive
	BjuLA03G011060.1	1747	1767	MeJA-responsive
BjSWEET14.7	BjuLB02G065170.1	1204	1224	Gibberellin-responsive
	BjuLB02G065170.1	1306	1326	Light responsive
	BjuLB02G065170.1	1307	1327	Light responsive
	BjuLB02G065170.1	559	579	Light responsive
	BjuLB02G065170.1	674	694	Light responsive
	BjuLB02G065170.1	1782	1802	MeJA-responsive
	BjuLB02G065170.1	1669	1689	Anaerobic induction
	BjuLB02G065170.1	828	848	Low-temperature responsive
	BjuLB02G065170.1	1801	1821	Light responsive
	BjuLB02G065170.1	1305	1325	Abscisic acid responsive
	BjuLB02G065170.1	1307	1327	Abscisic acid responsive
	BjuLB02G065170.1	1308	1328	Abscisic acid responsive
	BjuLB02G065170.1	565	585	Light responsive
	BjuLB02G065170.1	1173	1193	Light responsive
	BjuLB02G065170.1	676	696	Light responsive
	BjuLB02G065170.1	1307	1327	Light responsive
	BjuLB02G065170.1	822	842	Light responsive
	BjuLB02G065170.1	625	645	Light responsive
	BjuLB02G065170.1	716	736	Light responsive
	BjuLB02G065170.1	765	785	Light responsive
	BjuLB02G065170.1	1782	1802	MeJA-responsive
	BjuLB02G065170.1	1162	1182	Auxin-responsive
	BjuLB02G065170.1	1821	1841	Auxin-responsive
BjSWEET15.1	BjuLB08G051260.1	414	434	Light responsive
	BjuLB08G051260.1	656	676	Circadian control
	BjuLB08G051260.1	1449	1469	MeJA-responsive
	BjuLB08G051260.1	1805	1825	MeJA-responsive
	BjuLB08G051260.1	540	560	Light responsive
	BjuLB08G051260.1	749	769	Light responsive
	BjuLB08G051260.1	1238	1258	Light responsive
	BjuLB08G051260.1	500	520	Light responsive
	BjuLB08G051260.1	681	701	Light responsive
	BjuLB08G051260.1	831	851	Light responsive
	BjuLB08G051260.1	1183	1203	Light responsive
	BjuLB08G051260.1	1434	1454	Gibberellin-responsive
	BjuLB08G051260.1	500	520	Light responsive
	BjuLB08G051260.1	1465	1485	Light responsive
	BjuLB08G051260.1	1803	1823	Light responsive
	BjuLB08G051260.1	452	472	Defense and stress responsive
	BjuLB08G051260.1	500	520	Abscisic acid responsive
	BjuLB08G051260.1	501	521	Abscisic acid responsive
	BjuLB08G051260.1	682	702	Abscisic acid responsive
	BjuLB08G051260.1	1466	1486	Abscisic acid responsive
	BjuLB08G051260.1	1803	1823	Abscisic acid responsive
	BjuLB08G051260.1	827	847	Anaerobic induction
	BjuLB08G051260.1	1883	1903	Anaerobic induction
	BjuLB08G051260.1	1449	1469	MeJA-responsive
	BjuLB08G051260.1	1805	1825	MeJA-responsive
BjSWEET15.2	BjuLB05G036370.1	384	404	E1335:E1364
	BjuLB05G036370.1	767	787	MeJA-responsive
	BjuLB05G036370.1	949	969	MeJA-responsive
	BjuLB05G036370.1	969	989	MeJA-responsive
	BjuLB05G036370.1	1902	1922	Light responsive
	BjuLB05G036370.1	1227	1247	Light responsive
	BjuLB05G036370.1	1317	1337	Light responsive
	BjuLB05G036370.1	1350	1370	Light responsive
	BjuLB05G036370.1	1591	1611	Light responsive
	BjuLB05G036370.1	835	855	Light responsive
	BjuLB05G036370.1	1033	1053	Light responsive
	BjuLB05G036370.1	1779	1799	Light responsive
	BjuLB05G036370.1	690	710	Auxin-responsive
	BjuLB05G036370.1	312	332	Light responsive
	BjuLB05G036370.1	306	326	Light responsive
	BjuLB05G036370.1	1920	1940	Light responsive
	BjuLB05G036370.1	964	984	Gibberellin-responsive
	BjuLB05G036370.1	191	211	Anaerobic induction
	BjuLB05G036370.1	384	404	MeJA-responsive
	BjuLB05G036370.1	767	787	MeJA-responsive
	BjuLB05G036370.1	949	969	MeJA-responsive
	BjuLB05G036370.1	969	989	MeJA-responsive
	BjuLB05G036370.1	91	111	Abscisic acid responsive
	BjuLB05G036370.1	120	140	Abscisic acid responsive
	BjuLB05G036370.1	123	143	Abscisic acid responsive
	BjuLB05G036370.1	769	789	Abscisic acid responsive
	BjuLB05G036370.1	835	855	Abscisic acid responsive
	BjuLB05G036370.1	836	856	Abscisic acid responsive
	BjuLB05G036370.1	1034	1054	Abscisic acid responsive
	BjuLB05G036370.1	1779	1799	Abscisic acid responsive
	BjuLB05G036370.1	1421	1441	Gibberellin-responsive
	BjuLB05G036370.1	279	299	Salicylic acid responsive
	BjuLB05G036370.1	658	678	Salicylic acid responsive
	BjuLB05G036370.1	1618	1638	Salicylic acid responsive
	BjuLB05G036370.1	90	110	Light responsive
	BjuLB05G036370.1	122	142	Light responsive
	BjuLB05G036370.1	768	788	Light responsive
	BjuLB05G036370.1	835	855	Light responsive
	BjuLB05G036370.1	528	548	Defense and stress responsive
	BjuLB05G036370.1	617	637	Light responsive
	BjuLB05G036370.1	1094	1114	Light responsive
BjSWEET15.3	BjuLA03G053510.1	566	586	Light responsive
	BjuLA03G053510.1	786	806	Light responsive
	BjuLA03G053510.1	942	962	Light responsive
	BjuLA03G053510.1	1800	1820	MeJA-responsive
	BjuLA03G053510.1	142	162	Light responsive
	BjuLA03G053510.1	615	635	Light responsive
	BjuLA03G053510.1	1381	1401	Light responsive
	BjuLA03G053510.1	412	432	Light responsive
	BjuLA03G053510.1	723	743	Light responsive
	BjuLA03G053510.1	724	744	Light responsive
	BjuLA03G053510.1	918	938	Light responsive
	BjuLA03G053510.1	1798	1818	Light responsive
	BjuLA03G053510.1	1404	1424	Gibberellin-responsive
	BjuLA03G053510.1	918	938	Abscisic acid responsive
	BjuLA03G053510.1	1798	1818	Abscisic acid responsive
	BjuLA03G053510.1	424	444	Low-temperature responsive
	BjuLA03G053510.1	1288	1308	Low-temperature responsive
	BjuLA03G053510.1	440	460	Anaerobic induction
	BjuLA03G053510.1	488	508	Anaerobic induction
	BjuLA03G053510.1	733	753	Anaerobic induction
	BjuLA03G053510.1	1078	1098	Anaerobic induction
	BjuLA03G053510.1	1123	1143	Anaerobic induction
	BjuLA03G053510.1	1133	1153	Anaerobic induction
	BjuLA03G053510.1	1155	1175	Anaerobic induction
	BjuLA03G053510.1	1161	1181	Anaerobic induction
	BjuLA03G053510.1	1182	1202	Anaerobic induction
	BjuLA03G053510.1	1877	1897	Anaerobic induction
	BjuLA03G053510.1	1800	1820	MeJA-responsive
BjSWEET15.4	BjuLA02G037140.1	362	382	MeJA-responsive
	BjuLA02G037140.1	947	967	MeJA-responsive
	BjuLA02G037140.1	818	838	Light responsive
	BjuLA02G037140.1	1011	1031	Light responsive
	BjuLA02G037140.1	1775	1795	Light responsive
	BjuLA02G037140.1	170	190	Light responsive
	BjuLA02G037140.1	626	646	Light responsive
	BjuLA02G037140.1	1901	1921	Light responsive
	BjuLA02G037140.1	36	56	Light responsive
	BjuLA02G037140.1	1216	1236	Light responsive
	BjuLA02G037140.1	1370	1390	Light responsive
	BjuLA02G037140.1	109	129	Gibberellin-responsive
	BjuLA02G037140.1	942	962	Gibberellin-responsive
	BjuLA02G037140.1	1169	1189	Light responsive
	BjuLA02G037140.1	97	117	Abscisic acid responsive
	BjuLA02G037140.1	125	145	Abscisic acid responsive
	BjuLA02G037140.1	129	149	Abscisic acid responsive
	BjuLA02G037140.1	360	380	Abscisic acid responsive
	BjuLA02G037140.1	818	838	Abscisic acid responsive
	BjuLA02G037140.1	819	839	Abscisic acid responsive
	BjuLA02G037140.1	1012	1032	Abscisic acid responsive
	BjuLA02G037140.1	1775	1795	Abscisic acid responsive
	BjuLA02G037140.1	177	197	Anaerobic induction
	BjuLA02G037140.1	977	997	Anaerobic induction
	BjuLA02G037140.1	1163	1183	Anaerobic induction
	BjuLA02G037140.1	1577	1597	Anaerobic induction
	BjuLA02G037140.1	362	382	MeJA-responsive
	BjuLA02G037140.1	947	967	MeJA-responsive
	BjuLA02G037140.1	606	626	Light responsive
	BjuLA02G037140.1	1081	1101	Light responsive
	BjuLA02G037140.1	1167	1187	Light responsive
	BjuLA02G037140.1	96	116	Light responsive
	BjuLA02G037140.1	128	148	Light responsive
	BjuLA02G037140.1	360	380	Light responsive
	BjuLA02G037140.1	818	838	Light responsive
	BjuLA02G037140.1	1375	1395	Gibberellin-responsive
	BjuLA02G037140.1	647	667	Salicylic acid responsive
	BjuLA02G037140.1	1424	1444	Salicylic acid responsive
	BjuLA02G037140.1	1607	1627	Salicylic acid responsive
BjSWEET15.5	BjuLA10G022570.1	176	196	Light responsive
	BjuLA10G022570.1	1462	1482	Light responsive
	BjuLA10G022570.1	1047	1067	Light responsive
	BjuLA10G022570.1	1299	1319	Light responsive
	BjuLA10G022570.1	1556	1576	Light responsive
	BjuLA10G022570.1	766	786	Light responsive
	BjuLA10G022570.1	670	690	Light responsive
	BjuLA10G022570.1	744	764	Light responsive
	BjuLA10G022570.1	929	949	Light responsive
	BjuLA10G022570.1	1790	1810	Light responsive
	BjuLA10G022570.1	245	265	MeJA-responsive
	BjuLA10G022570.1	865	885	MeJA-responsive
	BjuLA10G022570.1	1235	1255	MeJA-responsive
	BjuLA10G022570.1	1864	1884	MeJA-responsive
	BjuLA10G022570.1	1375	1395	Light responsive
	BjuLA10G022570.1	471	491	Light responsive
	BjuLA10G022570.1	860	880	Gibberellin-responsive
	BjuLA10G022570.1	9	29	Abscisic acid responsive
	BjuLA10G022570.1	243	263	Abscisic acid responsive
	BjuLA10G022570.1	671	691	Abscisic acid responsive
	BjuLA10G022570.1	744	764	Abscisic acid responsive
	BjuLA10G022570.1	745	765	Abscisic acid responsive
	BjuLA10G022570.1	930	950	Abscisic acid responsive
	BjuLA10G022570.1	1790	1810	Abscisic acid responsive
	BjuLA10G022570.1	245	265	MeJA-responsive
	BjuLA10G022570.1	865	885	MeJA-responsive
	BjuLA10G022570.1	1235	1255	MeJA-responsive
	BjuLA10G022570.1	1864	1884	MeJA-responsive
	BjuLA10G022570.1	213	233	Anaerobic induction
	BjuLA10G022570.1	1849	1869	Anaerobic induction
	BjuLA10G022570.1	448	468	Light responsive
	BjuLA10G022570.1	449	469	Light responsive
	BjuLA10G022570.1	476	496	Defense and stress responsive
	BjuLA10G022570.1	762	782	Defense and stress responsive
	BjuLA10G022570.1	1380	1400	Gibberellin-responsive
	BjuLA10G022570.1	551	571	Salicylic acid responsive
	BjuLA10G022570.1	243	263	Light responsive
	BjuLA10G022570.1	744	764	Light responsive
	BjuLA10G022570.1	927	947	Light responsive
BjSWEET15.6	BjuLB02G035930.1	1276	1296	Anaerobic induction
	BjuLB02G035930.1	1849	1869	Anaerobic induction
	BjuLB02G035930.1	30	50	MeJA-responsive
	BjuLB02G035930.1	486	506	MeJA-responsive
	BjuLB02G035930.1	674	694	MeJA-responsive
	BjuLB02G035930.1	1015	1035	MeJA-responsive
	BjuLB02G035930.1	28	48	Abscisic acid responsive
	BjuLB02G035930.1	488	508	Abscisic acid responsive
	BjuLB02G035930.1	546	566	Abscisic acid responsive
	BjuLB02G035930.1	547	567	Abscisic acid responsive
	BjuLB02G035930.1	739	759	Abscisic acid responsive
	BjuLB02G035930.1	1771	1791	Abscisic acid responsive
	BjuLB02G035930.1	369	389	Salicylic acid responsive
	BjuLB02G035930.1	1543	1563	Salicylic acid responsive
	BjuLB02G035930.1	1158	1178	Gibberellin-responsive
	BjuLB02G035930.1	28	48	Light responsive
	BjuLB02G035930.1	487	507	Light responsive
	BjuLB02G035930.1	546	566	Light responsive
	BjuLB02G035930.1	736	756	Light responsive
	BjuLB02G035930.1	261	281	Defense and stress responsive
	BjuLB02G035930.1	30	50	MeJA-responsive
	BjuLB02G035930.1	486	506	MeJA-responsive
	BjuLB02G035930.1	674	694	MeJA-responsive
	BjuLB02G035930.1	1015	1035	MeJA-responsive
	BjuLB02G035930.1	719	739	Light responsive
	BjuLB02G035930.1	174	194	Light responsive
	BjuLB02G035930.1	821	841	Light responsive
	BjuLB02G035930.1	1079	1099	Light responsive
	BjuLB02G035930.1	1369	1389	Light responsive
	BjuLB02G035930.1	546	566	Light responsive
	BjuLB02G035930.1	738	758	Light responsive
	BjuLB02G035930.1	1771	1791	Light responsive
	BjuLB02G035930.1	669	689	Gibberellin-responsive
	BjuLB02G035930.1	1153	1173	Light responsive
BjSWEET16.1	BjuLA03G024010.1	903	923	Light responsive
	BjuLA03G024010.1	904	924	Light responsive
	BjuLA03G024010.1	382	402	Light responsive
	BjuLA03G024010.1	387	407	Light responsive
	BjuLA03G024010.1	322	342	Drought-inducibility
	BjuLA03G024010.1	865	885	Drought-inducibility
	BjuLA03G024010.1	1614	1634	Defense and stress responsive
	BjuLA03G024010.1	383	403	Abscisic acid responsive
	BjuLA03G024010.1	388	408	Abscisic acid responsive
	BjuLA03G024010.1	1843	1863	Low-temperature responsive
	BjuLA03G024010.1	1500	1520	Light responsive
	BjuLA03G024010.1	594	614	Anaerobic induction
	BjuLA03G024010.1	386	406	MeJA-responsive
	BjuLA03G024010.1	626	646	MeJA-responsive
	BjuLA03G024010.1	1645	1665	MeJA-responsive
	BjuLA03G024010.1	337	357	Light responsive
	BjuLA03G024010.1	563	583	Light responsive
	BjuLA03G024010.1	1502	1522	Light responsive
	BjuLA03G024010.1	335	355	Light responsive
	BjuLA03G024010.1	1376	1396	Light responsive
	BjuLA03G024010.1	1499	1519	Light responsive
	BjuLA03G024010.1	145	165	Auxin-responsive
	BjuLA03G024010.1	253	273	Auxin-responsive
	BjuLA03G024010.1	791	811	Light responsive
	BjuLA03G024010.1	852	872	Light responsive
	BjuLA03G024010.1	386	406	MeJA-responsive
	BjuLA03G024010.1	626	646	MeJA-responsive
	BjuLA03G024010.1	1645	1665	MeJA-responsive
	BjuLA03G024010.1	713	733	Light responsive
	BjuLA03G024010.1	1618	1638	Light responsive
	BjuLA03G024010.1	1716	1736	Light responsive
	BjuLA03G024010.1	1489	1509	Light responsive
BjSWEET16.2	BjuLB07G019040.1	242	262	Drought-inducibility
	BjuLB07G019040.1	801	821	Drought-inducibility
	BjuLB07G019040.1	294	314	Light responsive
	BjuLB07G019040.1	911	931	Salicylic acid responsive
	BjuLB07G019040.1	901	921	Light responsive
	BjuLB07G019040.1	56	76	MeJA-responsive
	BjuLB07G019040.1	336	356	MeJA-responsive
	BjuLB07G019040.1	356	376	MeJA-responsive
	BjuLB07G019040.1	543	563	MeJA-responsive
	BjuLB07G019040.1	1475	1495	Light responsive
	BjuLB07G019040.1	919	939	Low-temperature responsive
	BjuLB07G019040.1	295	315	Abscisic acid responsive
	BjuLB07G019040.1	1351	1371	Light responsive
	BjuLB07G019040.1	1474	1494	Light responsive
	BjuLB07G019040.1	1021	1041	Light responsive
	BjuLB07G019040.1	1477	1497	Light responsive
	BjuLB07G019040.1	1333	1353	Light responsive
	BjuLB07G019040.1	500	520	Light responsive
	BjuLB07G019040.1	1706	1726	Light responsive
	BjuLB07G019040.1	56	76	MeJA-responsive
	BjuLB07G019040.1	336	356	MeJA-responsive
	BjuLB07G019040.1	356	376	MeJA-responsive
	BjuLB07G019040.1	543	563	MeJA-responsive
	BjuLB07G019040.1	217	237	Light responsive
	BjuLB07G019040.1	737	757	Light responsive
	BjuLB07G019040.1	168	188	Auxin-responsive
BjSWEET17.1	BjuLB02G057700.1	874	894	Light responsive
	BjuLB02G057700.1	1462	1482	Light responsive
	BjuLB02G057700.1	162	182	MeJA-responsive
	BjuLB02G057700.1	612	632	MeJA-responsive
	BjuLB02G057700.1	1761	1781	MeJA-responsive
	BjuLB02G057700.1	1785	1805	MeJA-responsive
	BjuLB02G057700.1	834	854	Light responsive
	BjuLB02G057700.1	1443	1463	Light responsive
	BjuLB02G057700.1	1888	1908	Light responsive
	BjuLB02G057700.1	1689	1709	Auxin-responsive
	BjuLB02G057700.1	1665	1685	Circadian control
	BjuLB02G057700.1	176	196	Light responsive
	BjuLB02G057700.1	162	182	MeJA-responsive
	BjuLB02G057700.1	612	632	MeJA-responsive
	BjuLB02G057700.1	1761	1781	MeJA-responsive
	BjuLB02G057700.1	1785	1805	MeJA-responsive
	BjuLB02G057700.1	1703	1723	Flavonoid biosynthetic genes regulation
BjSWEET17.2	BjuLA03G015980.1	1743	1763	MeJA-responsive
	BjuLA03G015980.1	1789	1809	MeJA-responsive
	BjuLA03G015980.1	821	841	Anaerobic induction
	BjuLA03G015980.1	1298	1318	Light responsive
	BjuLA03G015980.1	918	938	Light responsive
	BjuLA03G015980.1	1447	1467	Light responsive
	BjuLA03G015980.1	916	936	Light responsive
	BjuLA03G015980.1	422	442	Light responsive
	BjuLA03G015980.1	695	715	Light responsive
	BjuLA03G015980.1	1256	1276	Light responsive
	BjuLA03G015980.1	1458	1478	Light responsive
	BjuLA03G015980.1	1693	1713	Light responsive
	BjuLA03G015980.1	1867	1887	Light responsive
	BjuLA03G015980.1	1743	1763	MeJA-responsive
	BjuLA03G015980.1	1789	1809	MeJA-responsive
	BjuLA03G015980.1	203	223	Auxin-responsive
	BjuLA03G015980.1	56	76	Light responsive
	BjuLA03G015980.1	1891	1911	Light responsive
BjSWEET17.3	BjuLA08G009900.1	1173	1193	Low-temperature responsive
	BjuLA08G009900.1	103	123	Abscisic acid responsive
	BjuLA08G009900.1	1633	1653	Abscisic acid responsive
	BjuLA08G009900.1	378	398	MeJA-responsive
	BjuLA08G009900.1	1918	1938	MeJA-responsive
	BjuLA08G009900.1	432	452	Anaerobic induction
	BjuLA08G009900.1	1170	1190	Anaerobic induction
	BjuLA08G009900.1	1468	1488	Anaerobic induction
	BjuLA08G009900.1	1446	1466	Light responsive
	BjuLA08G009900.1	1107	1127	Defense and stress responsive
	BjuLA08G009900.1	1411	1431	Defense and stress responsive
	BjuLA08G009900.1	1899	1919	Defense and stress responsive
	BjuLA08G009900.1	1978	1998	Salicylic acid responsive
	BjuLA08G009900.1	469	489	Light responsive
	BjuLA08G009900.1	1514	1534	Circadian control
	BjuLA08G009900.1	1112	1132	Light responsive
	BjuLA08G009900.1	1783	1803	Light responsive
	BjuLA08G009900.1	103	123	Light responsive
	BjuLA08G009900.1	1633	1653	Light responsive
	BjuLA08G009900.1	756	776	Light responsive
	BjuLA08G009900.1	1068	1088	Light responsive
	BjuLA08G009900.1	378	398	MeJA-responsive
	BjuLA08G009900.1	1918	1938	MeJA-responsive
	BjuLA08G009900.1	235	255	Light responsive
	BjuLA08G009900.1	237	257	Light responsive
	BjuLA08G009900.1	692	712	Light responsive
BjSWEET17.4	BjuLA01G008430.1	70	90	Abscisic acid responsive
	BjuLA01G008430.1	809	829	Abscisic acid responsive
	BjuLA01G008430.1	965	985	Abscisic acid responsive
	BjuLA01G008430.1	1564	1584	Abscisic acid responsive
	BjuLA01G008430.1	1591	1611	Defense and stress responsive
	BjuLA01G008430.1	1943	1963	Salicylic acid responsive
	BjuLA01G008430.1	805	825	Light responsive
	BjuLA01G008430.1	808	828	Light responsive
	BjuLA01G008430.1	1563	1583	Light responsive
	BjuLA01G008430.1	614	634	Light responsive
	BjuLA01G008430.1	900	920	Light responsive
	BjuLA01G008430.1	978	998	Light responsive
	BjuLA01G008430.1	1871	1891	Light responsive
	BjuLA01G008430.1	69	89	Light responsive
	BjuLA01G008430.1	964	984	Light responsive
	BjuLA01G008430.1	1477	1497	Light responsive
	BjuLA01G008430.1	611	631	Light responsive
	BjuLA01G008430.1	1473	1493	Gibberellin-responsive
	BjuLA01G008430.1	1991	2011	Light responsive
	BjuLA01G008430.1	26	46	Light responsive
BjSWEET17.5	BjuLB07G038200.1	1262	1282	Light responsive
	BjuLB07G038200.1	810	830	Auxin-responsive
	BjuLB07G038200.1	1767	1787	Light responsive
	BjuLB07G038200.1	1825	1845	Light responsive
	BjuLB07G038200.1	663	683	Light responsive
	BjuLB07G038200.1	1446	1466	Light responsive
	BjuLB07G038200.1	124	144	Light responsive
	BjuLB07G038200.1	995	1015	Light responsive
	BjuLB07G038200.1	936	956	Light responsive
	BjuLB07G038200.1	1009	1029	Light responsive
	BjuLB07G038200.1	1866	1886	Light responsive
	BjuLB07G038200.1	1392	1412	MeJA-responsive
	BjuLB07G038200.1	104	124	Light responsive
	BjuLB07G038200.1	666	686	Light responsive
	BjuLB07G038200.1	862	882	Light responsive
	BjuLB07G038200.1	865	885	Light responsive
	BjuLB07G038200.1	1542	1562	Light responsive
	BjuLB07G038200.1	1835	1855	Light responsive
	BjuLB07G038200.1	525	545	Salicylic acid responsive
	BjuLB07G038200.1	655	675	Salicylic acid responsive
	BjuLB07G038200.1	125	145	Abscisic acid responsive
	BjuLB07G038200.1	866	886	Abscisic acid responsive
	BjuLB07G038200.1	996	1016	Abscisic acid responsive
	BjuLB07G038200.1	1543	1563	Abscisic acid responsive
	BjuLB07G038200.1	1836	1856	Abscisic acid responsive
	BjuLB07G038200.1	1392	1412	MeJA-responsive
	BjuLB07G038200.1	218	238	Anaerobic induction

## Sheet: Table S5
Gene name	Gene ID	root	stem	hypocotyl	leaf	seed	cotyledon	silique	flower
BjSWEET1.1	BjuLA06G026990	0.471102	0.692416	0.928353	10.0783	39.3537	14.1252	43.7601	25.4629
BjSWEET1.2	BjuLB04G021710	0.682339	3.86529	0.459786	19.1412	47.0555	19.4898	84.8883	41.3037
BjSWEET1.3	BjuLA08G023660	0.172521	3.78574	7.78412	8.70842	5.28299	15.4594	15.3763	12.7495
BjSWEET1.4	BjuLB03G047190	1.17598	0.503637	7.45956	5.54728	4.45942	22.9654	38.3001	6.50228
BjSWEET2.1	BjuLA05G027600	6.42661	3.20904	9.96971	0.263626	0	3.78552	1.22606	2.54665
BjSWEET2.2	BjuLB01G010030	7.70007	2.26404	1.66911	0.72051	0	5.51607	0.534173	7.07444
BjSWEET2.3	BjuLB07G039340	5.42549	1.267	0.448582	3.09099	0	7.07216	0.334194	0.825879
BjSWEET2.4	BjuLA01G007260	6.78149	3.79778	0.279657	0.826553	0	1.96955	0.318212	0.202654
BjSWEET3.1	BjuLB02G021700	0.495819	0.782287	0.882262	0.072457	0	0	0	0.433279
BjSWEET3.2	BjuLA02G027630	46.0515	0.058144	7.37638	0	0	0	0.497319	4.29768
BjSWEET3.3	BjuLB05G030100	17.1426	0	1.08135	0	0.124093	0	0	1.77797
BjSWEET4.1	BjuLA06G007340	0	0	0.388067	0.169484	0	1.20455	0.999337	18.045
BjSWEET4.2	BjuLA02G006740	0	0.521359	0	0	0	0	1.3359	18.5833
BjSWEET4.3	BjuLB04G045040	0	0.621445	0	0	0	0	1.567	14.0344
BjSWEET5.1	BjuLA09G059210	0	0	0	0	1.10068	0	4.30399	0
BjSWEET5.2	BjuLB06G042580	0	0	0	0	0	0	1.09357	0
BjSWEET5.3	BjuLB07G028850	0	0	0	0.076567	1.99305	0	9.61995	0.073359
BjSWEET5.4	BjuLB04G049410	0.027781	0	0	0.03919	0.024196	0	0.401446	2.35626
BjSWEET5.5	BjuLA02G001780	0	0	0	0	0	0	0	1.66967
BjSWEET5.6	BjuLB04G049420	0	0	0	0	0	0	0	2.38936
BjSWEET6.1	BjuLB08G018550	0	16.3977	0	0	0	0	50.6747	3.82317
BjSWEET6.2	BjuLA09G042140	0	0.486625	0	0	0	0	30.7835	12.2576
BjSWEET7.1	BjuLA03G033310	0	0	0	0	0	0	0	0
BjSWEET7.2	BjuLB08G028810	0	0	0	0	0	0	0	0.507734
BjSWEET8.1	BjuLB01G027150	0	0	0	0	0.138187	0	0.660708	2.58859
BjSWEET8.2	BjuLA04G010740	0	0	0	0	0	0	0.799496	2.00624
BjSWEET8.3	BjuLA05G033020	0	0	0	0	0	0	0.067245	0.526239
BjSWEET8.4	BjuLA05G033040	0	0	0	0	0	0	0	0
BjSWEET8.5	BjuLB01G004460	0	0.88398	1.42848	0.270379	0	1.71751	0	0.468599
BjSWEET8.6	BjuLB01G004440	0	0	0	0	0	0	0	0
BjSWEET9.1	BjuLA03G039670	0.097412	0	0	0	0	0	0	8.21384
BjSWEET9.2	BjuLB08G036810	0	0	0	0	0	0	0	11.1239
BjSWEET10.1	BjuLB08G042030	0.062194	0	0	0	0.04654	0	9.78869	9.22136
BjSWEET10.2	BjuLA03G044170	0	0	0	0.644795	0	0.124726	18.0676	17.0106
BjSWEET11.1	BjuLA06G025800	1.82755	13.3277	12.6103	0.275869	15.5553	42.5734	94.1998	1.73647
BjSWEET11.2	BjuLB06G032610	0.514126	9.18494	2.10697	0.104504	12.1338	28.7789	3.28596	3.45471
BjSWEET11.3	BjuLA06G018320	3.11122	12.2478	24.8937	0.587272	20.0853	40.0151	0.774071	3.44604
BjSWEET11.4	BjuLA01G020520	0	14.0656	0.038324	0.478929	7.15263	13.5738	1.95076	1.04904
BjSWEET11.5	BjuLB08G011370	15.1141	42.2144	39.8139	0.803241	13.4659	31.8758	22.9318	3.55647
BjSWEET12.1	BjuLB02G060710	0.107472	0.243858	0.147811	0	0.505854	0.232485	0.12528	0.037901
BjSWEET12.2	BjuLA06G012890	45.8936	43.1652	96.3103	4.68071	10.0878	28.5544	18.2486	20.8914
BjSWEET12.3	BjuLB02G060720	82.2748	28.8047	161.646	3.98517	15.2295	42.8932	50.8496	12.0812
BjSWEET12.4	BjuLA09G060160	0.971396	0	51.0778	1.21391	0	0.101628	1.15851	1.5876
BjSWEET12.5	BjuLB07G027750	7.69953	2.51069	67.6104	0.647571	0.863585	2.21213	0.575998	9.53037
BjSWEET13.1	BjuLA10G008440	0	0	0	13.102	0.375541	0	0	27.7252
BjSWEET13.2	BjuLB02G020050	0.791032	0	0.040342	0.848103	0.417604	0	0	41.154
BjSWEET14.1	BjuLB05G047370	7.49037	0	0	0	1.23591	0	0	5.62241
BjSWEET14.2	BjuLA01G027830	9.1973	10.4391	8.35212	4.32464	3.50892	4.20545	4.71038	5.65738
BjSWEET14.3	BjuLB03G044040	0.167835	0	0	0	0	0	0.233186	2.85066
BjSWEET14.4	BjuLB05G011250	1.9133	0	0	0.327775	0.315859	0	0	0.690929
BjSWEET14.5	BjuLA08G017340	0.162095	0	0	0	0	0	0	0.220897
BjSWEET14.6	BjuLA03G011060	1.36968	0	0	0	1.13523	0	0.203395	3.01822
BjSWEET14.7	BjuLB02G065170	2.57133	0	0	0.240689	0.168526	0	0	4.67939
BjSWEET15.1	BjuLB08G051260	0	0.041366	0	0	0	0	25.3617	0
BjSWEET15.2	BjuLB05G036370	1.05306	2.39594	6.04646	0	18.812	0	33.4269	4.60456
BjSWEET15.3	BjuLA03G053510	0	91.3464	0	0.091555	0	0.468007	5.52778	0.98786
BjSWEET15.4	BjuLA02G037140	1.19293	119.288	0	0.339673	19.6095	0	98.6482	1.57158
BjSWEET15.5	BjuLA10G022570	0.046271	31.6398	0.179301	0.058072	5.25381	3.13481	5.72454	6.05198
BjSWEET15.6	BjuLB02G035930	0.18621	3.66804	0	0	2.53293	0.648323	25.3919	1.89677
BjSWEET16.1	BjuLA03G024010	0.530266	0.295934	2.49014	0.25054	0.2325	0.533525	0.719015	0.797862
BjSWEET16.2	BjuLB07G019040	0.400849	0	1.97416	0	0	0	0	0
BjSWEET17.1	BjuLB02G057700	26.9005	20.5871	9.43815	1.29569	0.253326	0.556107	0.4346	0.37534
BjSWEET17.2	BjuLA03G015980	17.1328	4.50365	5.85946	0.264137	0.551009	0.424513	1.1504	1.86856
BjSWEET17.3	BjuLA08G009900	4.19067	4.6702	13.3372	2.10618	0.301959	0.402706	0.70574	0.943005
BjSWEET17.4	BjuLA01G008430	34.1448	0.12323	23.0074	0.087927	0.817261	0.293707	0	0
BjSWEET17.5	BjuLB07G038200	32.294	0.680054	105.088	0	0	0.170516	0	0

## Sheet: Table S6
Gene name	Gene ID		ACTIN C(t)	gene C(t)	∆Ct（geneC(t)-ACTIN C(t)Mean）	∆Ct average value	∆∆Ct	Gene relative expression	P value (Shapiro-Wilk test)	Average value	STD	Standard error	P value (Student's t test)
BjSWEET12.2	BjuLA06G012890	CK	22.47	30.98	8.51	8.26	0.25	0.840896	0.15	1.00734	0.144592	0.0834805	5.26486e-05
			22.63	30.62	8.15		-0.11	1.07923
			22.53	30.59	8.12		-0.14	1.10191
		PEG6000 Treatment	22.86	29.66	6.8		-1.46	2.75108	0.397	2.82291	0.0931559	0.0537836
			22.99	29.57	6.71		-1.55	2.92817
			22.86	29.64	6.78		-1.48	2.78949
BjSWEET12.3	BjuLB02G060720	CK	22.47	28.25	5.78	5.7	0.08	0.946058	0.637	1.00083	0.0495274	0.0285947	0.000377398
			22.63	28.15	5.68		-0.02	1.01396
			22.53	28.11	5.64		-0.06	1.04247
		PEG6000 Treatment	22.86	27.63	4.77		-0.93	1.90528	0.664	1.93508	0.137393	0.079324
			22.99	27.5	4.64		-1.06	2.08493
			22.86	27.7	4.84		-0.86	1.81504
BjSWEET17.1	BjuLB02G057700	CK	22.47	26.14	3.67	3.71667	-0.0466667	1.03288	1	1.00033	0.0313159	0.0180803	4.85457e-05
			22.63	26.19	3.72		0.00333333	0.997692
			22.53	26.23	3.76		0.0433333	0.97041
		PEG6000 Treatment	22.86	27.83	4.97		1.25333	0.419478	0.878	0.420991	0.0437122	0.0252373
			22.99	27.98	5.12		1.40333	0.378055
			22.86	27.68	4.82		1.10333	0.46544
BjSWEET17.2	BjuLA03G015980	CK	22.47	38.14	15.67	15.68	-0.01	1.00696	1	1.00002	0.00693154	0.00400193	4.23453e-06
			22.63	38.16	15.69		0.01	0.993092
			22.53	38.15	15.68		0	1
		PEG6000 Treatment	22.86	33.71	10.85		-4.83	28.443	0.968	28.4653	1.38074	0.79717
			22.99	33.78	10.92		-4.76	27.0958
			22.86	33.64	10.78		-4.9	29.8571
BjSWEET17.3	BjuLA08G009900	CK	22.47	28.12	5.65	5.62667	0.0233333	0.983957	1	1.0001	0.0174746	0.010089	1.65604e-06
			22.63	28.1	5.63		0.00333333	0.997692
			22.53	28.07	5.6		-0.0266667	1.01866
		PEG6000 Treatment	22.86	29.49	6.63		1.00333	0.498846	1	0.507031	0.00885927	0.0051149
			22.99	29.44	6.58		0.953333	0.516438
			22.86	29.47	6.61		0.983333	0.50581
BjSWEET17.4	BjuLA01G008430	CK	22.47	26.63	4.16	3.93333	0.226667	0.854607	0.811	1.00713	0.145081	0.0837628	0.0102381
			22.63	26.37	3.9		-0.0333333	1.02337
			22.53	26.21	3.74		-0.193333	1.1434
		PEG6000 Treatment	22.86	25.09	2.23		-1.70333	3.25653	0.911	2.64946	0.6049	0.349239
			22.99	25.39	2.53		-1.40333	2.64512
			22.86	25.76	2.9		-1.03333	2.04675

## Sheet: Table S7
Brassica rapa	Brassica nigra
BraA01g024530	BniB03g009190
BraA01g037620	BniB04g036060
BraA01g038900	BniB08g051570
BraA02g004770	BniB08g036120
BraA02g015240	BniB05g032950
BraA02g039750	BniB08g023010
BraA02g046040	BniB04g002100
BraA02g046060	BniB04g002090
BraA03g005780	BniB07g054700
BraA03g014890	BniB06g011240
BraA03g016100	BniB07g041840
BraA03g021010	BniB01g050290
BraA03g027950	BniB04g007030
BraA03g038270	BniB02g027710
BraA03g047490	BniB03g012900
BraA03g053410	BniB02g068080
BraA04g014320	BniB05g060520
BraA05g034710	BniB05g025100
BraA05g034730	BniB07g021480
BraA06g017590	BniB08g006160
BraA06g019060	BniB05g012240
BraA06g027110	BniB02g073620
BraA06g033710	BniB02g081520
BraA06g039970	BniB01g026710
BraA07g014280	BniB08g018420
BraA08g012240	BniB02g049320
BraA08g020950	BniB07g053170
BraA08g028270	BniB07g029030
BraA09g006690	BniB08g061950
BraA09g007690	BniB06g023570
BraA09g028870	BniB02g076770
BraA10g009330	BniB07g040590
BraA10g012030	BniB08g025140
BraA10g025910	BniB01g056630
	BniB01g056650
	BniB05g036320
	BniB06g004990

## Sheet: Table S8
Primer name	Primer sequence
q-BjWEET17.4-F	ACACATGTACTCACGCTCGG
q-BjWEET17.4-R	TCGCTCCAAGCCAACCTC
q-BjWEET17.1-F	ATTGCGGCCACGAGAAGT
q-BjWEET17.1-R	CCCACTCCATTTGGCACCA
q-BjWEET17.2-F	ATCACGTGCCCCTCTCCT
q-BjWEET17.2-R	ACTTCTCGTGGCCGCAAT
q-BjWEET17.3-F	AAACGGCGCGATTTGGAC
q-BjWEET17.3-R	ACACAAACCCCACTCCGT
q-BjWEET12.2-F	AACGCCGTCGGATTTGGT
q-BjWEET12.2-R	CACTTGTTCGCCGTTGGC
q-BjWEET12.3-F	AACGCCGTCGGATTTGGT
q-BjWEET12.3-R	CACTTCCTCGCCGTTGGT
qBjActin-L	TGGGTTTGCTGGTGACGAT
qBjActin-R	TGCCTAGGACGACCAACAATACT
